# Supplementary material for: RNA-Seq-Based Transcriptomics and GC–MS Quantitative Analysis Reveal Antifungal Mechanisms of Essential Oil of Clausena lansium (Lour.) Skeels Seeds against Candida albicans
Source: Molecules. 2023 Dec 12;28(24):8052. doi: 10.3390/molecules28248052 (PMC10745804; doi:10.3390/molecules28248052)
Supplement: Supplementary file 1 [file molecules-28-08052-s001.zip]

Archive with 1 entries (1 files):
- Table S1 Summary statistics of RNA-seq transcriptome in this study.xls
