# Supplementary material for: RNA-Seq-Based Transcriptomics and GC–MS Quantitative Analysis Reveal Antifungal Mechanisms of Essential Oil of Clausena lansium (Lour.) Skeels Seeds against Candida albicans
Source: Molecules. 2023 Dec 12;28(24):8052. doi: 10.3390/molecules28248052 (PMC10745804; doi:10.3390/molecules28248052)
Supplement: Supplementary file 1 [file molecules-28-08052-s001.zip › Table S1 Summary statistics of RNA-seq transcriptome in this study.xls]

gene_id	gene_length	NR_tophit_name	NR_tophit_description	NR_tophit_similarity	Swissprot_tophit_name	Swissprot_tophit_description	Swissprot_tophit_similarity	String_tophit_name	String_tophit_description	String_tophit_similarity	COG	KOG	NOG	GO_molecular_function	GO_biological_process	GO_cellular_component	KEGG_gene_id	KEGG_gene_name	KEGG_pathway	CDS	CDS_type	Pfam
CAALFM_C100020CA	312	XP_719073.1	XP_719073.1 hypothetical protein CAALFM_C100020CA [Candida albicans SC5314]	97.1	_	_	_	_	_	_	_	_	_	_	_	_	_	_	_	_	_	_
CAALFM_C100030CA	312	XP_719072.1	XP_719072.1 hypothetical protein CAALFM_C100030CA [Candida albicans SC5314]	100.0	sp|Q59RF7|PFF1_CANAL	sp|Q59RF7|PFF1_CANAL Vacuolar membrane protease OS=Candida albicans (strain SC5314 / ATCC MYA-2876) GN=CAALFM_C604650WA PE=3 SV=1	36.8	_	_	_	_	_	_		GO:0005774|vacuolar membrane;GO:0016021|integral component of membrane	GO:0008237|metallopeptidase activity;GO:0046872|metal ion binding	_	_	_	m.2|CAALFM_C100030CA:1-312(+)	complete	_
CAALFM_C100040WA	768	XP_719071.2	XP_719071.2 Cta2p [Candida albicans SC5314]	99.2	_	_	_	_	_	_	_	_	_	_	_	_	_	_	_	m.3|CAALFM_C100040WA:1-768(+)	complete	PF11214.5|Med2|Mediator complex subunit 2|XM_713978.2|m.3:4-105
CAALFM_C100060WA	1539	AAB63195.1	AAB63195.1 transcriptional repressor TUP1 [Candida albicans]	100.0	sp|P0CY34|TUP1_CANAL	sp|P0CY34|TUP1_CANAL Transcriptional repressor TUP1 OS=Candida albicans (strain SC5314 / ATCC MYA-2876) GN=TUP1 PE=2 SV=1	100.0	_	_	_	_	_	_	GO:0000122|negative regulation of transcription by RNA polymerase II;GO:0006351|transcription, DNA-templated;GO:0009267|cellular response to starvation;GO:0009372|quorum sensing;GO:0009405|pathogenesis;GO:0030447|filamentous growth;GO:0035690|cellular response to drug;GO:0036166|phenotypic switching;GO:0036170|filamentous growth of a population of unicellular organisms in response to starvation;G…	_	_	ko:K06666	TUP1	path:ko04011;path:ko04111	m.4|CAALFM_C100060WA:1-1539(+)	complete	PF00400.29|WD40|WD domain, G-beta repeat|XM_713975.2|m.4:194-225;PF00400.29|WD40|WD domain, G-beta repeat|XM_713975.2|m.4:255-283;PF00400.29|WD40|WD domain, G-beta repeat|XM_713975.2|m.4:289-325;PF00400.29|WD40|WD domain, G-beta repeat|XM_713975.2|m.4:331-366;PF00400.29|WD40|WD domain, G-beta repeat|XM_713975.2|m.4:384-414;PF00400.29|WD40|WD domain, G-beta repeat|XM_713975.2|m.4:426-462;PF00400.2…
CAALFM_C100070WA	1089	XP_019330598.1	XP_019330598.1 diphosphomevalonate decarboxylase [Candida albicans SC5314]	100.0	sp|Q6BY07|MVD1_DEBHA	sp|Q6BY07|MVD1_DEBHA Diphosphomevalonate decarboxylase OS=Debaryomyces hansenii (strain ATCC 36239 / CBS 767 / JCM 1990 / NBRC 0083 / IGC 2968) GN=MVD1 PE=3 SV=2	83.7	_	_	_	_	_	_	GO:0016126|sterol biosynthetic process;GO:0019287|isopentenyl diphosphate biosynthetic process, mevalonate pathway	GO:0005829|cytosol	GO:0004163|diphosphomevalonate decarboxylase activity;GO:0005524|ATP binding	ko:K01597	MVD, mvaD	path:ko00900;path:ko01100;path:ko01110;path:ko01130	_	_	PF00288.23|GHMP_kinases_N|GHMP kinases N terminal domain|XM_019475053.1|m.5:102-160
CAALFM_C100080CA	852	XP_719061.1	XP_719061.1 Rca1p [Candida albicans SC5314]	100.0	_	_	_	_	_	_	_	_	_	_	_	_	_	_	_	m.6|CAALFM_C100080CA:1-852(+)	complete	PF00170.18|bZIP_1|bZIP transcription factor|XM_713968.1|m.6:206-266
CAALFM_C100090WA	522	XP_719062.1	XP_719062.1 hypothetical protein CAALFM_C100090WA [Candida albicans SC5314]	100.0	_	_	_	_	_	_	_	_	_	_	_	_	_	_	_	_	_	_
CAALFM_C100100CA	729	XP_719059.1	XP_719059.1 cardiolipin synthase [Candida albicans SC5314]	99.6	sp|Q07560|CRD1_YEAST	sp|Q07560|CRD1_YEAST Cardiolipin synthase (CMP-forming) OS=Saccharomyces cerevisiae (strain ATCC 204508 / S288c) GN=CRD1 PE=1 SV=1	57.0	_	_	_	_	_	_	GO:0000002|mitochondrial genome maintenance;GO:0006612|protein targeting to membrane;GO:0006644|phospholipid metabolic process;GO:0006873|cellular ion homeostasis;GO:0007006|mitochondrial membrane organization;GO:0008610|lipid biosynthetic process;GO:0032049|cardiolipin biosynthetic process	GO:0005743|mitochondrial inner membrane;GO:0016021|integral component of membrane	GO:0008808|cardiolipin synthase activity	ko:K08744	CRLS	path:ko00564;path:ko01100	m.8|CAALFM_C100100CA:1-729(+)	complete	PF01066.18|CDP-OH_P_transf|CDP-alcohol phosphatidyltransferase|XM_713966.1|m.8:51-114
CAALFM_C100110WA	1623	XP_719058.1	XP_719058.1 chaperonin-containing T-complex subunit [Candida albicans SC5314]	100.0	sp|P47828|TCPQ_CANAX	sp|P47828|TCPQ_CANAX T-complex protein 1 subunit theta OS=Candida albicans GN=CCT8 PE=3 SV=2	91.9	_	_	_	_	_	_	GO:0006457|protein folding	GO:0005737|cytoplasm	GO:0005524|ATP binding;GO:0051082|unfolded protein binding	ko:K09500	CCT8		m.9|CAALFM_C100110WA:1-1623(+)	complete	PF00118.21|Cpn60_TCP1|TCP-1/cpn60 chaperonin family|XM_713965.1|m.9:38-520
CAALFM_C100120CA	681	XP_719055.1	XP_719055.1 phosphoribosylanthranilate isomerase [Candida albicans SC5314]	99.1	sp|P43073|TRPF_CANAL	sp|P43073|TRPF_CANAL N-(5'-phosphoribosyl)anthranilate isomerase OS=Candida albicans (strain SC5314 / ATCC MYA-2876) GN=TRP1 PE=3 SV=2	99.1	_	_	_	_	_	_	GO:0000162|tryptophan biosynthetic process		GO:0004640|phosphoribosylanthranilate isomerase activity	ko:K01817	trpF	path:ko00400;path:ko01100;path:ko01110;path:ko01130;path:ko01230	m.10|CAALFM_C100120CA:1-681(+)	complete	PF00697.19|PRAI|N-(5'phosphoribosyl)anthranilate (PRA) isomerase|XM_713962.1|m.10:37-220
CAALFM_C100130CA	2100	KGR04033.1	KGR04033.1 hypothetical protein MG1_00008 [Candida albicans GC75]	99.9	_	_	_	_	_	_	_	_	_	_	_	_	ko:K20299	VPS53		m.11|CAALFM_C100130CA:1-2100(+)	complete	PF04100.9|Vps53_N|Vps53-like, N-terminal|XM_713960.1|m.11:6-331
CAALFM_C100140WA	3057	XP_719052.1	XP_719052.1 Kel1p [Candida albicans SC5314]	98.2	sp|P38853|KEL1_YEAST	sp|P38853|KEL1_YEAST Kelch repeat-containing protein 1 OS=Saccharomyces cerevisiae (strain ATCC 204508 / S288c) GN=KEL1 PE=1 SV=1	57.7	_	_	_	_	_	_	GO:0000755|cytogamy;GO:0001100|negative regulation of exit from mitosis;GO:0008360|regulation of cell shape;GO:0032465|regulation of cytokinesis;GO:0060627|regulation of vesicle-mediated transport;GO:0090337|regulation of formin-nucleated actin cable assembly	GO:0005934|cellular bud tip;GO:0005935|cellular bud neck;GO:0005938|cell cortex;GO:0043332|mating projection tip;GO:1990615|Kelch-containing formin regulatory complex	GO:0042802|identical protein binding	_	_	_	m.12|CAALFM_C100140WA:1-3057(+)	complete	PF13415.3|Kelch_3|Galactose oxidase, central domain|XM_713959.1|m.12:221-274;PF13415.3|Kelch_3|Galactose oxidase, central domain|XM_713959.1|m.12:276-324;PF13415.3|Kelch_3|Galactose oxidase, central domain|XM_713959.1|m.12:326-377;PF13418.3|Kelch_4|Galactose oxidase, central domain|XM_713959.1|m.12:270-314;PF13418.3|Kelch_4|Galactose oxidase, central domain|XM_713959.1|m.12:319-360;PF13854.3|Kelc…
CAALFM_C100150CA	1869	RLP61338.1	RLP61338.1 pH-response regulator protein palF/RIM8 [Candida albicans Ca529L]	98.2	sp|Q9UW13|PALF_CANAL	sp|Q9UW13|PALF_CANAL pH-response regulator protein palF/RIM8 OS=Candida albicans (strain SC5314 / ATCC MYA-2876) GN=RIM8 PE=2 SV=2	93.6	_	_	_	_	_	_	GO:0009405|pathogenesis;GO:0030447|filamentous growth;GO:0036170|filamentous growth of a population of unicellular organisms in response to starvation;GO:0036177|filamentous growth of a population of unicellular organisms in response to pH;GO:0036180|filamentous growth of a population of unicellular organisms in response to biotic stimulus;GO:0044182|filamentous growth of a population of unicellu…	_	_	ko:K20063	RIM8, ART9		m.14|CAALFM_C100150CA:1-1869(+)	complete	PF00339.26|Arrestin_N|Arrestin (or S-antigen), N-terminal domain|XM_713958.1|m.14:36-159
CAALFM_C100160CA	1203	XP_719050.1	XP_719050.1 hypothetical protein CAALFM_C100160CA [Candida albicans SC5314]	100.0	sp|P27476|NSR1_YEAST	sp|P27476|NSR1_YEAST Nuclear localization sequence-binding protein OS=Saccharomyces cerevisiae (strain ATCC 204508 / S288c) GN=NSR1 PE=1 SV=1	87.0	_	_	_	_	_	_	GO:0000028|ribosomal small subunit assembly;GO:0006364|rRNA processing	GO:0005634|nucleus;GO:0005635|nuclear envelope;GO:0005730|nucleolus	GO:0003723|RNA binding;GO:0008139|nuclear localization sequence binding;GO:0043047|single-stranded telomeric DNA binding	ko:K11294	NCL, NSR1	path:ko05130	m.15|CAALFM_C100160CA:1-1203(+)	complete	PF00076.19|RRM_1|RNA recognition motif. (a.k.a. RRM, RBD, or RNP domain)|XM_713957.1|m.15:170-239;PF00076.19|RRM_1|RNA recognition motif. (a.k.a. RRM, RBD, or RNP domain)|XM_713957.1|m.15:272-341;PF13893.3|RRM_5|RNA recognition motif. (a.k.a. RRM, RBD, or RNP domain)|XM_713957.1|m.15:281-346
CAALFM_C100170WA	1740	XP_719048.1	XP_719048.1 2-isopropylmalate synthase [Candida albicans SC5314]	99.8	sp|P06208|LEU1_YEAST	sp|P06208|LEU1_YEAST 2-isopropylmalate synthase OS=Saccharomyces cerevisiae (strain ATCC 204508 / S288c) GN=LEU4 PE=1 SV=1	81.3	_	_	_	_	_	_	GO:0009098|leucine biosynthetic process	GO:0005737|cytoplasm;GO:0005739|mitochondrion	GO:0003852|2-isopropylmalate synthase activity	ko:K01649	leuA, IMS	path:ko00290;path:ko00620;path:ko01100;path:ko01110;path:ko01210;path:ko01230	m.18|CAALFM_C100170WA:1-1740(+)	complete	PF00682.16|HMGL-like|HMGL-like|XM_713955.2|m.18:52-330;PF08502.7|LeuA_dimer|LeuA allosteric (dimerisation) domain|XM_713955.2|m.18:442-571
CAALFM_C100180WA	603	XP_719047.1	XP_719047.1 ribosomal 60S subunit protein L16A [Candida albicans SC5314]	100.0	sp|P26784|RL16A_YEAST	sp|P26784|RL16A_YEAST 60S ribosomal protein L16-A OS=Saccharomyces cerevisiae (strain ATCC 204508 / S288c) GN=RPL16A PE=1 SV=3	91.4	_	_	_	_	_	_	GO:0002181|cytoplasmic translation;GO:0006412|translation	GO:0022625|cytosolic large ribosomal subunit	GO:0003723|RNA binding;GO:0003729|mRNA binding;GO:0003735|structural constituent of ribosome	ko:K02872	RP-L13Ae, RPL13A	path:ko03010	m.19|CAALFM_C100180WA:1-603(+)	complete	PF00572.15|Ribosomal_L13|Ribosomal protein L13|XM_713954.1|m.19:16-117
CAALFM_C100190CA	639	XP_719046.1	XP_719046.1 hypothetical protein CAALFM_C100190CA [Candida albicans SC5314]	100.0	_	_	_	_	_	_	_	_	_	_	_	_	_	_	_	m.20|CAALFM_C100190CA:1-639(+)	complete	_
CAALFM_C100200CA	348	XP_719045.1	XP_719045.1 hypothetical protein CAALFM_C100200CA [Candida albicans SC5314]	98.3	_	_	_	_	_	_	_	_	_	_	_	_	_	_	_	m.21|CAALFM_C100200CA:1-348(+)	complete	PF00076.19|RRM_1|RNA recognition motif. (a.k.a. RRM, RBD, or RNP domain)|XM_713952.1|m.21:66-106
CAALFM_C100210CA	1155	XP_719044.2	XP_719044.2 hypothetical protein CAALFM_C100210CA [Candida albicans SC5314]	100.0	sp|Q04697|GSF2_YEAST	sp|Q04697|GSF2_YEAST Glucose-signaling factor 2 OS=Saccharomyces cerevisiae (strain ATCC 204508 / S288c) GN=GSF2 PE=1 SV=1	53.1	_	_	_	_	_	_	GO:0006457|protein folding;GO:0034394|protein localization to cell surface	GO:0030176|integral component of endoplasmic reticulum membrane	GO:0051082|unfolded protein binding	_	_	_	m.22|CAALFM_C100210CA:1-1155(+)	complete	PF11055.5|Gsf2|Glucose signalling factor 2|XM_713951.2|m.22:17-375
CAALFM_C100220WA	1635	XP_719043.1	XP_719043.1 1,3-beta-glucanosyltransferase [Candida albicans SC5314]	100.0	sp|O13318|PHR2_CANAL	sp|O13318|PHR2_CANAL pH-responsive protein 2 OS=Candida albicans (strain SC5314 / ATCC MYA-2876) GN=PHR2 PE=2 SV=2	100.0	_	_	_	_	_	_	GO:0009405|pathogenesis;GO:0031505|fungal-type cell wall organization	GO:0005886|plasma membrane;GO:0009277|fungal-type cell wall;GO:0009986|cell surface;GO:0030445|yeast-form cell wall;GO:0030446|hyphal cell wall;GO:0046658|anchored component of plasma membrane	GO:0042123|glucanosyltransferase activity;GO:0042124|1,3-beta-glucanosyltransferase activity	_	_	_	m.23|CAALFM_C100220WA:1-1635(+)	complete	PF03198.11|Glyco_hydro_72|Glucanosyltransferase|XM_713950.1|m.23:19-327;PF07983.10|X8|X8 domain|XM_713950.1|m.23:376-451
CAALFM_C100230CA	1287	XP_719042.1	XP_719042.1 Bfa1p [Candida albicans SC5314]	98.1	_	_	_	_	_	_	_	_	_	_	_	_	ko:K02181	BFA1	path:ko04111	m.24|CAALFM_C100230CA:1-1287(+)	complete	_
CAALFM_C100240CA	73	_	_	_	_	_	_	_	_	_	_	_	_	_	_	_	_	_	_	_	_	_
CAALFM_C100270WA	900	XP_719041.2	XP_719041.2 hypothetical protein CAALFM_C100270WA, partial [Candida albicans SC5314]	99.7	_	_	_	_	_	_	_	_	_	_	_	_	_	_	_	m.25|CAALFM_C100270WA:1-900(+)	3prime_partial	PF03732.14|Retrotrans_gag|Retrotransposon gag protein|XM_713948.2|m.25:88-177
CAALFM_C100280CA	131	XP_026587805.1	XP_026587805.1 Replication factor C subunit 5 [Candida viswanathii]	100.0	sp|Q8X082|RFC5_NEUCR	sp|Q8X082|RFC5_NEUCR Replication factor C subunit 5 OS=Neurospora crassa (strain ATCC 24698 / 74-OR23-1A / CBS 708.71 / DSM 1257 / FGSC 987) GN=B14D6.460 PE=3 SV=1	81.4	_	_	_	_	_	_	GO:0006261|DNA-dependent DNA replication;GO:0006281|DNA repair	GO:0005634|nucleus;GO:0005663|DNA replication factor C complex;GO:0031389|Rad17 RFC-like complex;GO:0031390|Ctf18 RFC-like complex;GO:0031391|Elg1 RFC-like complex	GO:0003677|DNA binding	_	_	_	_	_	_
CAALFM_C100290WA	1962	XP_719040.2	XP_719040.2 Pol93p [Candida albicans SC5314]	99.1	sp|Q99315|YG31B_YEAST	sp|Q99315|YG31B_YEAST Transposon Ty3-G Gag-Pol polyprotein OS=Saccharomyces cerevisiae (strain ATCC 204508 / S288c) GN=TY3B-G PE=1 SV=3	53.5	_	_	_	_	_	_	GO:0006310|DNA recombination;GO:0015074|DNA integration;GO:0032197|transposition, RNA-mediated	GO:0000943|retrotransposon nucleocapsid;GO:0005634|nucleus;GO:0005737|cytoplasm	GO:0003677|DNA binding;GO:0003723|RNA binding;GO:0003887|DNA-directed DNA polymerase activity;GO:0003964|RNA-directed DNA polymerase activity;GO:0004190|aspartic-type endopeptidase activity;GO:0004523|RNA-DNA hybrid ribonuclease activity;GO:0004540|ribonuclease activity;GO:0005524|ATP binding;GO:0008233|peptidase activity;GO:0008270|zinc ion binding	_	_	_	m.26|CAALFM_C100290WA:1-1962(+)	complete	PF00078.24|RVT_1|Reverse transcriptase (RNA-dependent DNA polymerase)|XM_713947.2|m.26:134-291
CAALFM_C100310WA	1557	XP_719039.1	XP_719039.1 hypothetical protein CAALFM_C100310WA [Candida albicans SC5314]	100.0	sp|Q5AB93|PNS1_CANAL	sp|Q5AB93|PNS1_CANAL Protein PNS1 OS=Candida albicans (strain SC5314 / ATCC MYA-2876) GN=PNS1 PE=3 SV=1	100.0	_	_	_	_	_	_	GO:0006810|transport	GO:0005886|plasma membrane;GO:0016021|integral component of membrane	_	_	_	_	m.27|CAALFM_C100310WA:1-1557(+)	complete	PF04515.9|Choline_transpo|Plasma-membrane choline transporter|XM_713946.1|m.27:169-490
CAALFM_C100320WA	786	KGU33425.1	KGU33425.1 MJ0936 family phosphodiesterase [Candida albicans P34048]	99.6	sp|P38759|VPS29_YEAST	sp|P38759|VPS29_YEAST Vacuolar protein sorting-associated protein 29 OS=Saccharomyces cerevisiae (strain ATCC 204508 / S288c) GN=VPS29 PE=1 SV=1	55.0	_	_	_	_	_	_	GO:0006886|intracellular protein transport;GO:0042147|retrograde transport, endosome to Golgi	GO:0005768|endosome;GO:0005829|cytosol;GO:0030904|retromer complex;GO:0030906|retromer, cargo-selective complex	GO:0008270|zinc ion binding	ko:K18467	VPS29	path:ko04144	m.28|CAALFM_C100320WA:1-786(+)	complete	PF12850.4|Metallophos_2|Calcineurin-like phosphoesterase superfamily domain|XM_713945.1|m.28:36-160
CAALFM_C100330CA	549	XP_719037.2	XP_719037.2 CCR4-NOT core subunit [Candida albicans SC5314]	100.0	sp|P87240|NOT2_SCHPO	sp|P87240|NOT2_SCHPO General negative regulator of transcription subunit 2 OS=Schizosaccharomyces pombe (strain 972 / ATCC 24843) GN=not2 PE=1 SV=2	64.4	_	_	_	_	_	_	GO:0000289|nuclear-transcribed mRNA poly(A) tail shortening;GO:0006354|DNA-templated transcription, elongation;GO:0006357|regulation of transcription by RNA polymerase II;GO:0017148|negative regulation of translation;GO:0090503|RNA phosphodiester bond hydrolysis, exonucleolytic	GO:0000932|P-body;GO:0005634|nucleus;GO:0005829|cytosol;GO:0030014|CCR4-NOT complex;GO:0030015|CCR4-NOT core complex	_	ko:K12605	CNOT2, NOT2	path:ko03018	m.29|CAALFM_C100330CA:1-549(+)	complete	PF04153.15|NOT2_3_5|NOT2 / NOT3 / NOT5 family|XM_713944.2|m.29:56-178
CAALFM_C100340WA	747	XP_719036.1	XP_719036.1 nucleoside-triphosphatase [Candida albicans SC5314]	99.4	sp|Q8TG40|KAD6_CANAL	sp|Q8TG40|KAD6_CANAL Adenylate kinase isoenzyme 6 homolog HBR1 OS=Candida albicans (strain SC5314 / ATCC MYA-2876) GN=HBR1 PE=2 SV=1	99.4	_	_	_	_	_	_	GO:0006351|transcription, DNA-templated;GO:0006355|regulation of transcription, DNA-templated;GO:0006364|rRNA processing;GO:0010468|regulation of gene expression;GO:0036166|phenotypic switching	GO:0005634|nucleus;GO:0005737|cytoplasm	GO:0004017|adenylate kinase activity;GO:0005524|ATP binding	ko:K18532	AK6, FAP7	path:ko00230;path:ko01100;path:ko01110;path:ko01130;path:ko03008	m.30|CAALFM_C100340WA:1-747(+)	complete	PF13238.3|AAA_18|AAA domain|XM_713943.1|m.30:12-141
CAALFM_C100350CA	876	XP_719035.1	XP_719035.1 Hmx1p [Candida albicans SC5314]	99.7	sp|P32339|HMX1_YEAST	sp|P32339|HMX1_YEAST Heme-binding protein HMX1 OS=Saccharomyces cerevisiae (strain ATCC 204508 / S288c) GN=HMX1 PE=2 SV=3	61.1	_	_	_	_	_	_	GO:0006788|heme oxidation;GO:0006879|cellular iron ion homeostasis;GO:0006979|response to oxidative stress;GO:0042167|heme catabolic process;GO:0055072|iron ion homeostasis	GO:0005640|nuclear outer membrane;GO:0005783|endoplasmic reticulum;GO:0005789|endoplasmic reticulum membrane;GO:0016020|membrane;GO:0016021|integral component of membrane	GO:0004392|heme oxygenase (decyclizing) activity;GO:0020037|heme binding;GO:0046872|metal ion binding	_	_	_	m.31|CAALFM_C100350CA:1-876(+)	complete	PF01126.17|Heme_oxygenase|Heme oxygenase|XM_713942.1|m.31:26-242
CAALFM_C100360WA	1344	XP_719034.1	XP_719034.1 Cdc13p [Candida albicans SC5314]	99.6	_	_	_	_	_	_	_	_	_	_	_	_	_	_	_	m.32|CAALFM_C100360WA:1-1344(+)	complete	_
CAALFM_C100370WA	285	XP_019330600.1	XP_019330600.1 hypothetical protein CAALFM_C100370WA [Candida albicans SC5314]	100.0	_	_	_	_	_	_	_	_	_	_	_	_	_	_	_	_	_	_
CAALFM_C100380CA	2238	XP_719033.1	XP_719033.1 hypothetical protein CAALFM_C100380CA [Candida albicans SC5314]	99.9	_	_	_	_	_	_	_	_	_	_	_	_	ko:K17973	NAA25, MDM20		m.33|CAALFM_C100380CA:1-2238(+)	complete	PF09797.6|NatB_MDM20|N-acetyltransferase B complex (NatB) non catalytic subunit|XM_713940.2|m.33:244-547
CAALFM_C100390WA	3204	XP_719032.1	XP_719032.1 Na(+)-exporting P-type ATPase [Candida albicans SC5314]	99.9	sp|Q01896|ATN2_YEAST	sp|Q01896|ATN2_YEAST Sodium transport ATPase 2 OS=Saccharomyces cerevisiae (strain ATCC 204508 / S288c) GN=ENA2 PE=1 SV=1	69.2	_	_	_	_	_	_	GO:0006813|potassium ion transport;GO:0006814|sodium ion transport;GO:0055085|transmembrane transport	GO:0005886|plasma membrane;GO:0016021|integral component of membrane	GO:0005524|ATP binding;GO:0008554|sodium transmembrane transporter activity, phosphorylative mechanism;GO:0008556|potassium transmembrane transporter activity, phosphorylative mechanism;GO:0015662|ion transmembrane transporter activity, phosphorylative mechanism	ko:K01537	E3.6.3.8		m.34|CAALFM_C100390WA:1-3204(+)	complete	PF00122.17|E1-E2_ATPase|E1-E2 ATPase|XM_713939.1|m.34:120-268;PF00122.17|E1-E2_ATPase|E1-E2 ATPase|XM_713939.1|m.34:310-391;PF00689.18|Cation_ATPase_C|Cation transporting ATPase, C-terminus|XM_713939.1|m.34:841-1029;PF00702.23|Hydrolase|haloacid dehalogenase-like hydrolase|XM_713939.1|m.34:399-764;PF13246.3|Cation_ATPase|Cation transport ATPase (P-type)|XM_713939.1|m.34:482-571;PF00690.23|Cation_…
CAALFM_C100400WA	1149	XP_719030.1	XP_719030.1 Svf1p [Candida albicans SC5314]	100.0	sp|Q5ABA2|SVF1_CANAL	sp|Q5ABA2|SVF1_CANAL Survival factor 1 OS=Candida albicans (strain SC5314 / ATCC MYA-2876) GN=SVF1 PE=3 SV=1	100.0	_	_	_	_	_	_	GO:0006979|response to oxidative stress	GO:0005634|nucleus;GO:0005737|cytoplasm	_	_	_	_	m.35|CAALFM_C100400WA:1-1149(+)	complete	PF17187.1|Svf1_C|Svf1-like C-terminal lipocalin-like domain|XM_713937.1|m.35:220-381;PF08622.7|Svf1|Svf1-like N-terminal lipocalin domain|XM_713937.1|m.35:59-218
CAALFM_C100410CA	1629	XP_719028.2	XP_719028.2 hexadecenal dehydrogenase [Candida albicans SC5314]	100.0	sp|Q04458|HFD1_YEAST	sp|Q04458|HFD1_YEAST Fatty aldehyde dehydrogenase HFD1 OS=Saccharomyces cerevisiae (strain ATCC 204508 / S288c) GN=HFD1 PE=1 SV=1	59.8	_	_	_	_	_	_	GO:0006081|cellular aldehyde metabolic process;GO:0006665|sphingolipid metabolic process;GO:0032180|ubiquinone biosynthetic process from tyrosine;GO:0046185|aldehyde catabolic process	GO:0005811|lipid droplet;GO:0010008|endosome membrane;GO:0031307|integral component of mitochondrial outer membrane	GO:0004028|3-chloroallyl aldehyde dehydrogenase activity;GO:0004030|aldehyde dehydrogenase [NAD(P)+] activity;GO:0018484|4-hydroxybenzaldehyde dehydrogenase activity;GO:0047770|carboxylate reductase activity	ko:K00128	ALDH	path:ko00010;path:ko00053;path:ko00071;path:ko00280;path:ko00310;path:ko00330;path:ko00340;path:ko00380;path:ko00410;path:ko00561;path:ko00620;path:ko00625;path:ko00903;path:ko00981;path:ko01100;path:ko01110;path:ko01120;path:ko01130	m.36|CAALFM_C100410CA:1-1629(+)	complete	PF00171.19|Aldedh|Aldehyde dehydrogenase family|XM_713935.2|m.36:44-465
CAALFM_C100420WA	972	XP_719027.1	XP_719027.1 hypothetical protein CAALFM_C100420WA [Candida albicans SC5314]	100.0	_	_	_	_	_	_	_	_	_	_	_	_	_	_	_	m.37|CAALFM_C100420WA:1-972(+)	complete	_
CAALFM_C100430WA	1677	XP_719026.2	XP_719026.2 phosphoinositide binding protein [Candida albicans SC5314]	99.5	sp|Q5ABA6|ATG18_CANAL	sp|Q5ABA6|ATG18_CANAL Autophagy-related protein 18 OS=Candida albicans (strain SC5314 / ATCC MYA-2876) GN=ATG18 PE=3 SV=2	99.5	_	_	_	_	_	_	GO:0006914|autophagy;GO:0015031|protein transport	GO:0005774|vacuolar membrane;GO:0010008|endosome membrane;GO:0034045|phagophore assembly site membrane	_	ko:K17908	WIPI, ATG18	path:ko04136;path:ko04138;path:ko04140	m.38|CAALFM_C100430WA:1-1677(+)	complete	PF00400.29|WD40|WD domain, G-beta repeat|XM_713933.2|m.38:240-273
CAALFM_C100440WA	1437	XP_019330601.1	XP_019330601.1 ubiquitin-specific protease [Candida albicans SC5314]	100.0	sp|P43593|UBP6_YEAST	sp|P43593|UBP6_YEAST Ubiquitin carboxyl-terminal hydrolase 6 OS=Saccharomyces cerevisiae (strain ATCC 204508 / S288c) GN=UBP6 PE=1 SV=1	60.9	_	_	_	_	_	_	GO:0016579|protein deubiquitination;GO:0032434|regulation of proteasomal ubiquitin-dependent protein catabolic process;GO:0072671|mitochondria-associated ubiquitin-dependent protein catabolic process;GO:1901799|negative regulation of proteasomal protein catabolic process	GO:0000502|proteasome complex;GO:0005838|proteasome regulatory particle	GO:0004843|thiol-dependent ubiquitin-specific protease activity	ko:K11843	USP14, UBP6		m.39|CAALFM_C100440WA:1-1437(+)	complete	PF00443.26|UCH|Ubiquitin carboxyl-terminal hydrolase|XM_019475056.1|m.39:104-473;PF13423.3|UCH_1|Ubiquitin carboxyl-terminal hydrolase|XM_019475056.1|m.39:103-448;PF00240.20|ubiquitin|Ubiquitin family|XM_019475056.1|m.39:5-63
CAALFM_C100450CA	453	XP_019330602.1	XP_019330602.1 hypothetical protein CAALFM_C100450CA [Candida albicans SC5314]	100.0	sp|P43594|MIC19_YEAST	sp|P43594|MIC19_YEAST MICOS complex subunit MIC19 OS=Saccharomyces cerevisiae (strain ATCC 204508 / S288c) GN=MIC19 PE=1 SV=1	58.3	_	_	_	_	_	_	GO:0042407|cristae formation	GO:0005743|mitochondrial inner membrane;GO:0044284|mitochondrial crista junction;GO:0061617|MICOS complex	_	ko:K17788	AIM13		m.40|CAALFM_C100450CA:1-453(+)	complete	PF07956.8|DUF1690|Protein of Unknown function (DUF1690)|XM_019475057.1|m.40:13-147
CAALFM_C100460WA	321	XP_719024.1	XP_719024.1 hypothetical protein CAALFM_C100460WA [Candida albicans SC5314]	100.0	sp|Q02889|MGR2_YEAST	sp|Q02889|MGR2_YEAST Protein MGR2 OS=Saccharomyces cerevisiae (strain ATCC 204508 / S288c) GN=MGR2 PE=1 SV=1	84.1	_	_	_	_	_	_	GO:0030150|protein import into mitochondrial matrix;GO:0045039|protein insertion into mitochondrial inner membrane	GO:0005744|TIM23 mitochondrial import inner membrane translocase complex;GO:0016021|integral component of membrane	_	_	_	_	m.41|CAALFM_C100460WA:1-321(+)	complete	PF10247.6|Romo1|Reactive mitochondrial oxygen species modulator 1|XM_713931.1|m.41:15-80
CAALFM_C100470CA	1326	XP_719023.1	XP_719023.1 N-acetylphosphatidylethanolamine-hydrolyzing phospholipase D [Candida albicans SC5314]	99.3	sp|Q02883|FMP30_YEAST	sp|Q02883|FMP30_YEAST N-acyl-phosphatidylethanolamine-hydrolyzing phospholipase D, mitochondrial OS=Saccharomyces cerevisiae (strain ATCC 204508 / S288c) GN=FMP30 PE=1 SV=1	56.1	_	_	_	_	_	_	GO:0009395|phospholipid catabolic process;GO:0070291|N-acylethanolamine metabolic process;GO:0070292|N-acylphosphatidylethanolamine metabolic process	GO:0031305|integral component of mitochondrial inner membrane	GO:0008270|zinc ion binding;GO:0070290|N-acylphosphatidylethanolamine-specific phospholipase D activity;GO:0102200|N-acetylphosphatidylethanolamine-hydrolysing phospholipase activity	_	_	_	m.42|CAALFM_C100470CA:1-1326(+)	complete	PF12706.4|Lactamase_B_2|Beta-lactamase superfamily domain|XM_713930.1|m.42:179-388;PF13483.3|Lactamase_B_3|Beta-lactamase superfamily domain|XM_713930.1|m.42:164-383
CAALFM_C100480CA	2256	XP_719022.1	XP_719022.1 putative AAA family ATPase [Candida albicans SC5314]	100.0	sp|P43535|GCN20_YEAST	sp|P43535|GCN20_YEAST Protein GCN20 OS=Saccharomyces cerevisiae (strain ATCC 204508 / S288c) GN=GCN20 PE=1 SV=1	82.2	_	_	_	_	_	_	GO:0006448|regulation of translational elongation;GO:0042327|positive regulation of phosphorylation;GO:0042742|defense response to bacterium;GO:0046686|response to cadmium ion;GO:0071232|cellular response to histidine;GO:0071264|positive regulation of translational initiation in response to starvation	GO:0005829|cytosol;GO:0022626|cytosolic ribosome	GO:0005524|ATP binding;GO:0016887|ATPase activity;GO:0031369|translation initiation factor binding;GO:0043022|ribosome binding	ko:K06158	ABCF3		m.43|CAALFM_C100480CA:1-2256(+)	complete	PF00005.24|ABC_tran|ABC transporter|XM_713929.2|m.43:215-395;PF00005.24|ABC_tran|ABC transporter|XM_713929.2|m.43:548-678;PF12848.4|ABC_tran_Xtn|ABC transporter|XM_713929.2|m.43:435-518
CAALFM_C100490CA	360	XP_719021.1	XP_719021.1 dithiol glutaredoxin [Candida albicans SC5314]	100.0	sp|P17695|GLRX2_YEAST	sp|P17695|GLRX2_YEAST Glutaredoxin-2, mitochondrial OS=Saccharomyces cerevisiae (strain ATCC 204508 / S288c) GN=GRX2 PE=1 SV=3	70.7	_	_	_	_	_	_	GO:0006749|glutathione metabolic process;GO:0034599|cellular response to oxidative stress;GO:0045454|cell redox homeostasis	GO:0005739|mitochondrion;GO:0005829|cytosol	GO:0004364|glutathione transferase activity;GO:0004602|glutathione peroxidase activity;GO:0009055|electron transfer activity;GO:0015035|protein disulfide oxidoreductase activity;GO:0015036|disulfide oxidoreductase activity	ko:K03676	grxC, GLRX, GLRX2		m.44|CAALFM_C100490CA:1-360(+)	complete	PF00462.21|Glutaredoxin|Glutaredoxin|XM_713928.2|m.44:34-96
CAALFM_C100500CA	1029	XP_719020.1	XP_719020.1 lactoylglutathione lyase [Candida albicans SC5314]	100.0	sp|P50107|LGUL_YEAST	sp|P50107|LGUL_YEAST Lactoylglutathione lyase OS=Saccharomyces cerevisiae (strain ATCC 204508 / S288c) GN=GLO1 PE=1 SV=1	66.8	_	_	_	_	_	_	GO:0006749|glutathione metabolic process;GO:0019243|methylglyoxal catabolic process to D-lactate via S-lactoyl-glutathione		GO:0004462|lactoylglutathione lyase activity;GO:0046872|metal ion binding	ko:K01759	GLO1, gloA	path:ko00620	m.45|CAALFM_C100500CA:1-1029(+)	complete	PF00903.22|Glyoxalase|Glyoxalase/Bleomycin resistance protein/Dioxygenase superfamily|XM_713927.2|m.45:24-158;PF00903.22|Glyoxalase|Glyoxalase/Bleomycin resistance protein/Dioxygenase superfamily|XM_713927.2|m.45:176-326
CAALFM_C100510WA	930	XP_719019.1	XP_719019.1 3-methyl-2-oxobutanoate hydroxymethyltransferase [Candida albicans SC5314]	99.7	sp|Q9Y7B6|PANB_EMENI	sp|Q9Y7B6|PANB_EMENI 3-methyl-2-oxobutanoate hydroxymethyltransferase OS=Emericella nidulans (strain FGSC A4 / ATCC 38163 / CBS 112.46 / NRRL 194 / M139) GN=panB PE=3 SV=1	70.6	_	_	_	_	_	_	GO:0015940|pantothenate biosynthetic process		GO:0003864|3-methyl-2-oxobutanoate hydroxymethyltransferase activity	ko:K00606	panB	path:ko00770;path:ko01100;path:ko01110	m.46|CAALFM_C100510WA:1-930(+)	complete	PF02548.12|Pantoate_transf|Ketopantoate hydroxymethyltransferase|XM_713926.2|m.46:29-286
CAALFM_C100520WA	669	XP_719018.1	XP_719018.1 phosphoglycerate mutase [Candida albicans SC5314]	100.0	sp|Q12040|YO283_YEAST	sp|Q12040|YO283_YEAST Broad-specificity phosphatase YOR283W OS=Saccharomyces cerevisiae (strain ATCC 204508 / S288c) GN=YOR283W PE=1 SV=1	59.8	_	_	_	_	_	_	GO:0016311|dephosphorylation	GO:0005634|nucleus;GO:0005829|cytosol	GO:0016791|phosphatase activity	ko:K15634	gpmB	path:ko00010;path:ko00260;path:ko00680;path:ko01100;path:ko01110;path:ko01120;path:ko01130;path:ko01200;path:ko01230	m.47|CAALFM_C100520WA:1-669(+)	complete	PF00300.19|His_Phos_1|Histidine phosphatase superfamily (branch 1)|XM_713925.1|m.47:16-197
CAALFM_C100530CA	2442	XP_719017.1	XP_719017.1 hypothetical protein CAALFM_C100530CA [Candida albicans SC5314]	98.5	_	_	_	_	_	_	_	_	_	_	_	_	_	_	_	m.48|CAALFM_C100530CA:1-2442(+)	complete	PF04425.9|Bul1_N|Bul1 N terminus|XM_713924.1|m.48:23-449;PF04426.9|Bul1_C|Bul1 C terminus|XM_713924.1|m.48:589-812
CAALFM_C100540CA	2169	XP_719016.2	XP_719016.2 hypothetical protein CAALFM_C100540CA [Candida albicans SC5314]	99.4	_	_	_	_	_	_	_	_	_	_	_	_	_	_	_	m.49|CAALFM_C100540CA:1-2169(+)	complete	PF04425.9|Bul1_N|Bul1 N terminus|XM_713923.2|m.49:10-400;PF04426.9|Bul1_C|Bul1 C terminus|XM_713923.2|m.49:503-721
CAALFM_C100550WA	1911	XP_719015.2	XP_719015.2 gamma-glutamyltransferase [Candida albicans SC5314]	99.4	sp|Q05902|ECM38_YEAST	sp|Q05902|ECM38_YEAST Glutathione hydrolase proenzyme OS=Saccharomyces cerevisiae (strain ATCC 204508 / S288c) GN=ECM38 PE=1 SV=1	62.9	_	_	_	_	_	_	GO:0006751|glutathione catabolic process;GO:0006805|xenobiotic metabolic process	GO:0000324|fungal-type vacuole;GO:0005774|vacuolar membrane;GO:0016021|integral component of membrane	GO:0036374|glutathione hydrolase activity;GO:0102953|hypoglycin A gamma-glutamyl transpeptidase activity	ko:K00681	ggt	path:ko00430;path:ko00460;path:ko00480;path:ko01100	m.50|CAALFM_C100550WA:1-1911(+)	complete	PF01019.18|G_glu_transpept|Gamma-glutamyltranspeptidase|XM_713922.2|m.50:114-629
CAALFM_C100560WA	1173	XP_719014.1	XP_719014.1 HSP70/90 family co-chaperone [Candida albicans SC5314]	100.0	sp|P33313|CNS1_YEAST	sp|P33313|CNS1_YEAST Hsp70/Hsp90 co-chaperone CNS1 OS=Saccharomyces cerevisiae (strain ATCC 204508 / S288c) GN=CNS1 PE=1 SV=1	71.6	_	_	_	_	_	_	GO:0006457|protein folding	GO:0005737|cytoplasm	GO:0030544|Hsp70 protein binding;GO:0043022|ribosome binding;GO:0051879|Hsp90 protein binding	_	_	_	m.51|CAALFM_C100560WA:1-1173(+)	complete	PF12895.4|ANAPC3|Anaphase-promoting complex, cyclosome, subunit 3|XM_713921.1|m.51:105-186;PF13181.3|TPR_8|Tetratricopeptide repeat|XM_713921.1|m.51:163-195
CAALFM_C100570CA	2385	XP_719011.2	XP_719011.2 hypothetical protein CAALFM_C100570CA [Candida albicans SC5314]	98.2	_	_	_	_	_	_	_	_	_	_	_	_	_	_	_	m.52|CAALFM_C100570CA:1-2385(+)	complete	PF03941.12|INCENP_ARK-bind|Inner centromere protein, ARK binding region|XM_713918.2|m.52:705-757
CAALFM_C100580WA	930	XP_719010.1	XP_719010.1 hypothetical protein CAALFM_C100580WA [Candida albicans SC5314]	99.4	sp|O14166|YDX3_SCHPO	sp|O14166|YDX3_SCHPO Uncharacterized protein C4C5.03 OS=Schizosaccharomyces pombe (strain 972 / ATCC 24843) GN=SPAC4C5.03 PE=4 SV=1	45.9	_	_	_	_	_	_		GO:0016021|integral component of membrane	_	_	_	_	m.53|CAALFM_C100580WA:1-930(+)	complete	PF04193.11|PQ-loop|PQ loop repeat|XM_713917.1|m.53:34-88;PF04193.11|PQ-loop|PQ loop repeat|XM_713917.1|m.53:179-236
CAALFM_C100590WA	1281	XP_719009.1	XP_719009.1 translation elongation factor Tu [Candida albicans SC5314]	100.0	sp|A5DN78|EFTU_PICGU	sp|A5DN78|EFTU_PICGU Elongation factor Tu, mitochondrial OS=Meyerozyma guilliermondii (strain ATCC 6260 / CBS 566 / DSM 6381 / JCM 1539 / NBRC 10279 / NRRL Y-324) GN=TUF1 PE=3 SV=1	90.6	_	_	_	_	_	_	GO:0070125|mitochondrial translational elongation	GO:0005739|mitochondrion	GO:0003746|translation elongation factor activity;GO:0003924|GTPase activity;GO:0005525|GTP binding	ko:K02358	tuf, TUFM		m.54|CAALFM_C100590WA:1-1281(+)	complete	PF00009.24|GTP_EFTU|Elongation factor Tu GTP binding domain|XM_713916.1|m.54:34-227;PF03143.14|GTP_EFTU_D3|Elongation factor Tu C-terminal domain|XM_713916.1|m.54:326-424;PF03144.22|GTP_EFTU_D2|Elongation factor Tu domain 2|XM_713916.1|m.54:251-320;PF01926.20|MMR_HSR1|50S ribosome-binding GTPase|XM_713916.1|m.54:39-143
CAALFM_C100600WA	4608	XP_719008.2	XP_719008.2 anaphase promoting complex subunit 1 [Candida albicans SC5314]	99.5	sp|P24686|BIME_EMENI	sp|P24686|BIME_EMENI Negative regulator of mitosis OS=Emericella nidulans (strain FGSC A4 / ATCC 38163 / CBS 112.46 / NRRL 194 / M139) GN=bimE PE=2 SV=2	58.1	_	_	_	_	_	_	GO:0007049|cell cycle;GO:0051301|cell division	GO:0005680|anaphase-promoting complex	_	ko:K03348	APC1	path:ko04110;path:ko04111;path:ko04113;path:ko04114;path:ko04120;path:ko04914;path:ko05166	m.55|CAALFM_C100600WA:1-4608(+)	complete	PF12859.4|ANAPC1|Anaphase-promoting complex subunit 1|XM_713915.2|m.55:84-173
CAALFM_C100610WA	1773	XP_719007.1	XP_719007.1 phosphatidylserine decarboxylase 1 [Candida albicans SC5314]	99.7	sp|Q5ABC5|PSD1_CANAL	sp|Q5ABC5|PSD1_CANAL Phosphatidylserine decarboxylase proenzyme 1, mitochondrial OS=Candida albicans (strain SC5314 / ATCC MYA-2876) GN=PSD1 PE=3 SV=1	99.7	_	_	_	_	_	_	GO:0006646|phosphatidylethanolamine biosynthetic process;GO:0006659|phosphatidylserine biosynthetic process;GO:0009267|cellular response to starvation;GO:0030447|filamentous growth;GO:0036170|filamentous growth of a population of unicellular organisms in response to starvation;GO:0036171|filamentous growth of a population of unicellular organisms in response to chemical stimulus;GO:0036178|filame…	GO:0005743|mitochondrial inner membrane;GO:0016021|integral component of membrane	GO:0004609|phosphatidylserine decarboxylase activity	ko:K01613	psd, PISD	path:ko00564;path:ko01100;path:ko01110	m.56|CAALFM_C100610WA:1-1773(+)	complete	PF02666.12|PS_Dcarbxylase|Phosphatidylserine decarboxylase|XM_713914.1|m.56:235-295;PF02666.12|PS_Dcarbxylase|Phosphatidylserine decarboxylase|XM_713914.1|m.56:317-587
CAALFM_C100620WA	942	XP_719006.1	XP_719006.1 Mob2p [Candida albicans SC5314]	98.1	sp|Q5ABC6|MOB2_CANAL	sp|Q5ABC6|MOB2_CANAL CBK1 kinase activator protein MOB2 OS=Candida albicans (strain SC5314 / ATCC MYA-2876) GN=MOB2 PE=1 SV=1	98.1	_	_	_	_	_	_	GO:0000920|septum digestion after cytokinesis;GO:0007049|cell cycle;GO:0007163|establishment or maintenance of cell polarity;GO:0009267|cellular response to starvation;GO:0030447|filamentous growth;GO:0030448|hyphal growth;GO:0030866|cortical actin cytoskeleton organization;GO:0031505|fungal-type cell wall organization;GO:0031579|membrane raft organization;GO:0035690|cellular response to drug;GO:…	GO:0001411|hyphal tip;GO:0005634|nucleus;GO:0005935|cellular bud neck;GO:0005938|cell cortex;GO:0030428|cell septum	GO:0030295|protein kinase activator activity	_	_	_	m.58|CAALFM_C100620WA:1-942(+)	complete	PF03637.14|Mob1_phocein|Mob1/phocein family|XM_713913.1|m.58:127-295
CAALFM_C100630WA	1746	XP_719005.1	XP_719005.1 hypothetical protein CAALFM_C100630WA [Candida albicans SC5314]	99.7	sp|Q12627|DLD1_KLULA	sp|Q12627|DLD1_KLULA D-lactate dehydrogenase [cytochrome], mitochondrial OS=Kluyveromyces lactis (strain ATCC 8585 / CBS 2359 / DSM 70799 / NBRC 1267 / NRRL Y-1140 / WM37) GN=DLD1 PE=3 SV=2	66.6	_	_	_	_	_	_	GO:1903457|lactate catabolic process	GO:0005743|mitochondrial inner membrane;GO:0005759|mitochondrial matrix	GO:0004458|D-lactate dehydrogenase (cytochrome) activity;GO:0050660|flavin adenine dinucleotide binding	ko:K00102	LDHD, dld	path:ko00620	m.59|CAALFM_C100630WA:1-1746(+)	complete	PF02913.16|FAD-oxidase_C|FAD linked oxidases, C-terminal domain|XM_713912.1|m.59:304-551;PF01565.20|FAD_binding_4|FAD binding domain|XM_713912.1|m.59:124-266
CAALFM_C100640CA	3903	XP_719003.2	XP_719003.2 DNA-directed RNA polymerase [Candida albicans SC5314]	99.5	sp|P13433|RPOM_YEAST	sp|P13433|RPOM_YEAST DNA-directed RNA polymerase, mitochondrial OS=Saccharomyces cerevisiae (strain ATCC 204508 / S288c) GN=RPO41 PE=3 SV=2	60.2	_	_	_	_	_	_	GO:0000002|mitochondrial genome maintenance;GO:0006269|DNA replication, synthesis of RNA primer;GO:0006390|mitochondrial transcription	GO:0005759|mitochondrial matrix;GO:0034245|mitochondrial DNA-directed RNA polymerase complex;GO:0042645|mitochondrial nucleoid	GO:0003896|DNA primase activity;GO:0003899|DNA-directed 5'-3' RNA polymerase activity	ko:K10908	POLRMT, RPO41		m.60|CAALFM_C100640CA:1-3903(+)	complete	PF00940.16|RNA_pol|DNA-dependent RNA polymerase|XM_713910.2|m.60:811-1300;PF14700.3|RPOL_N|DNA-directed RNA polymerase N-terminal|XM_713910.2|m.60:379-687
CAALFM_C100650CA	681	XP_719002.1	XP_719002.1 ESCRT-III subunit protein [Candida albicans SC5314]	100.0	sp|Q5ABD0|SNF7_CANAL	sp|Q5ABD0|SNF7_CANAL Vacuolar-sorting protein SNF7 OS=Candida albicans (strain SC5314 / ATCC MYA-2876) GN=SNF7 PE=3 SV=1	100.0	_	_	_	_	_	_	GO:0006623|protein targeting to vacuole;GO:0007165|signal transduction;GO:0009405|pathogenesis;GO:0016485|protein processing;GO:0030447|filamentous growth;GO:0031505|fungal-type cell wall organization;GO:0035690|cellular response to drug;GO:0036177|filamentous growth of a population of unicellular organisms in response to pH;GO:0036178|filamentous growth of a population of unicellular organisms i…	GO:0000815|ESCRT III complex	_	ko:K12194	CHMP4, SNF7, VPS32	path:ko04144	m.61|CAALFM_C100650CA:1-681(+)	complete	PF03357.18|Snf7|Snf7|XM_713909.1|m.61:20-201
CAALFM_C100660CA	1014	XP_719001.1	XP_719001.1 t-SNARE syntaxin [Candida albicans SC5314]	100.0	sp|O13644|SED5_SCHPO	sp|O13644|SED5_SCHPO Integral membrane protein sed5 OS=Schizosaccharomyces pombe (strain 972 / ATCC 24843) GN=sed5 PE=3 SV=1	60.3	_	_	_	_	_	_	GO:0006886|intracellular protein transport;GO:0006888|endoplasmic reticulum to Golgi vesicle-mediated transport;GO:0006906|vesicle fusion;GO:0016192|vesicle-mediated transport;GO:0048278|vesicle docking	GO:0000139|Golgi membrane;GO:0005801|cis-Golgi network;GO:0016021|integral component of membrane;GO:0031201|SNARE complex	GO:0000149|SNARE binding;GO:0005484|SNAP receptor activity	ko:K08490	STX5	path:ko04130	m.62|CAALFM_C100660CA:1-1014(+)	complete	PF05739.16|SNARE|SNARE domain|XM_713908.1|m.62:282-334;PF11416.5|Syntaxin-5_N|Syntaxin-5 N-terminal, Sly1p-binding domain|XM_713908.1|m.62:2-18
CAALFM_C100670CA	1752	XP_719000.1	XP_719000.1 Uga32p [Candida albicans SC5314]	98.5	_	_	_	_	_	_	_	_	_	_	_	_	_	_	_	m.63|CAALFM_C100670CA:1-1752(+)	complete	PF11951.5|Fungal_trans_2|Fungal specific transcription factor domain|XM_713907.1|m.63:195-583;PF00172.15|Zn_clus|Fungal Zn(2)-Cys(6) binuclear cluster domain|XM_713907.1|m.63:49-79
CAALFM_C100680WA	2124	KGU33460.1	KGU33460.1 hypothetical protein MG7_00057 [Candida albicans P34048]	99.9	_	_	_	_	_	_	_	_	_	_	_	_	_	_	_	m.64|CAALFM_C100680WA:1-2124(+)	complete	PF00149.25|Metallophos|Calcineurin-like phosphoesterase|XM_713906.1|m.64:216-541
CAALFM_C100690WA	3042	XP_718998.2	XP_718998.2 Ric1p [Candida albicans SC5314]	99.5	_	_	_	_	_	_	_	_	_	_	_	_	ko:K20476	RIC1		m.65|CAALFM_C100690WA:1-3042(+)	complete	PF07064.10|RIC1|RIC1|XM_713905.2|m.65:741-1004
CAALFM_C100700WA	366	XP_718997.1	XP_718997.1 hypothetical protein CAALFM_C100700WA [Candida albicans SC5314]	100.0	sp|P42114|NDUA6_NEUCR	sp|P42114|NDUA6_NEUCR NADH-ubiquinone oxidoreductase 14.8 kDa subunit OS=Neurospora crassa (strain ATCC 24698 / 74-OR23-1A / CBS 708.71 / DSM 1257 / FGSC 987) GN=nuo14.8 PE=1 SV=3	67.5	_	_	_	_	_	_	GO:0055114|oxidation-reduction process	GO:0005739|mitochondrion;GO:0005743|mitochondrial inner membrane;GO:0070469|respirasome	_	ko:K03950	NDUFA6	path:ko00190;path:ko01100;path:ko04723;path:ko04932;path:ko05010;path:ko05012;path:ko05016	m.66|CAALFM_C100700WA:1-366(+)	complete	PF05347.12|Complex1_LYR|Complex 1 protein (LYR family)|XM_713904.1|m.66:22-83;PF13233.3|Complex1_LYR_2|Complex1_LYR-like|XM_713904.1|m.66:24-87
CAALFM_C100710CA	1350	XP_019330603.1	XP_019330603.1 beta-tubulin [Candida albicans SC5314]	100.0	sp|P10875|TBB_CANAX	sp|P10875|TBB_CANAX Tubulin beta chain OS=Candida albicans GN=TUB2 PE=3 SV=1	99.8	_	_	_	_	_	_	GO:0007017|microtubule-based process	GO:0005737|cytoplasm;GO:0005874|microtubule	GO:0003924|GTPase activity;GO:0005200|structural constituent of cytoskeleton;GO:0005525|GTP binding	ko:K07375	TUBB	path:ko04145;path:ko04540;path:ko05130	m.67|CAALFM_C100710CA:1-1350(+)	complete	PF00091.22|Tubulin|Tubulin/FtsZ family, GTPase domain|XM_019475058.1|m.67:3-212;PF03953.14|Tubulin_C|Tubulin C-terminal domain|XM_019475058.1|m.67:261-381
CAALFM_C100720WA	72	_	_	_	_	_	_	_	_	_	_	_	_	_	_	_	_	_	_	_	_	_
CAALFM_C100730CA	1830	XP_718995.2	XP_718995.2 calcineurin catalytic subunit A [Candida albicans SC5314]	99.8	sp|Q05681|PP2B_NEUCR	sp|Q05681|PP2B_NEUCR Serine/threonine-protein phosphatase 2B catalytic subunit OS=Neurospora crassa (strain ATCC 24698 / 74-OR23-1A / CBS 708.71 / DSM 1257 / FGSC 987) GN=cna-1 PE=2 SV=2	71.8	_	_	_	_	_	_			GO:0004721|phosphoprotein phosphatase activity;GO:0005516|calmodulin binding;GO:0046872|metal ion binding	ko:K04348	PPP3C, CNA	path:ko04010;path:ko04020;path:ko04022;path:ko04114;path:ko04310;path:ko04360;path:ko04370;path:ko04380;path:ko04650;path:ko04658;path:ko04659;path:ko04660;path:ko04662;path:ko04720;path:ko04724;path:ko04728;path:ko04921;path:ko04922;path:ko04924;path:ko05010;path:ko05014;path:ko05031;path:ko05152;path:ko05166	m.68|CAALFM_C100730CA:1-1830(+)	complete	PF00149.25|Metallophos|Calcineurin-like phosphoesterase|XM_713902.2|m.68:133-332
CAALFM_C100740CA	1422	XP_718994.2	XP_718994.2 ornithine decarboxylase [Candida albicans SC5314]	97.7	sp|P78599|DCOR_CANAL	sp|P78599|DCOR_CANAL Ornithine decarboxylase OS=Candida albicans (strain SC5314 / ATCC MYA-2876) GN=SPE1 PE=3 SV=2	97.7	_	_	_	_	_	_	GO:0006596|polyamine biosynthetic process;GO:0033387|putrescine biosynthetic process from ornithine	GO:0005737|cytoplasm	GO:0004586|ornithine decarboxylase activity	ko:K01581	E4.1.1.17, ODC1, speC, speF	path:ko00330;path:ko00480;path:ko01100;path:ko01110;path:ko01130	m.69|CAALFM_C100740CA:1-1422(+)	complete	PF02784.13|Orn_Arg_deC_N|Pyridoxal-dependent decarboxylase, pyridoxal binding domain|XM_713901.2|m.69:87-321;PF00278.19|Orn_DAP_Arg_deC|Pyridoxal-dependent decarboxylase, C-terminal sheet domain|XM_713901.2|m.69:325-459
CAALFM_C100750CA	2526	XP_718993.2	XP_718993.2 ESCRT-0 subunit protein [Candida albicans SC5314]	98.8	sp|Q5ABD9|VPS27_CANAL	sp|Q5ABD9|VPS27_CANAL Vacuolar protein sorting-associated protein 27 OS=Candida albicans (strain SC5314 / ATCC MYA-2876) GN=VPS27 PE=3 SV=2	98.8	_	_	_	_	_	_	GO:0006886|intracellular protein transport;GO:0009405|pathogenesis	GO:0010008|endosome membrane	GO:0046872|metal ion binding	ko:K12182	HGS, HRS, VPS27	path:ko04144;path:ko04145	m.70|CAALFM_C100750CA:1-2526(+)	complete	PF00790.16|VHS|VHS domain|XM_713900.2|m.70:18-173;PF01363.18|FYVE|FYVE zinc finger|XM_713900.2|m.70:210-269;PF02809.17|UIM|Ubiquitin interaction motif|XM_713900.2|m.70:314-330;PF02809.17|UIM|Ubiquitin interaction motif|XM_713900.2|m.70:369-384
CAALFM_C100760WA	660	XP_718992.1	XP_718992.1 hypothetical protein CAALFM_C100760WA [Candida albicans SC5314]	99.1	_	_	_	_	_	_	_	_	_	_	_	_	_	_	_	m.71|CAALFM_C100760WA:1-660(+)	complete	_
CAALFM_C100770CA	783	XP_718991.1	XP_718991.1 Rot1p [Candida albicans SC5314]	99.6	sp|Q5ABP8|ROT1_CANAL	sp|Q5ABP8|ROT1_CANAL Protein ROT1 OS=Candida albicans (strain SC5314 / ATCC MYA-2876) GN=ROT1 PE=3 SV=1	99.6	_	_	_	_	_	_	GO:0006458|'de novo' protein folding	GO:0005789|endoplasmic reticulum membrane;GO:0016021|integral component of membrane	_	_	_	_	m.72|CAALFM_C100770CA:1-783(+)	complete	PF10681.6|Rot1|Chaperone for protein-folding within the ER, fungal|XM_713898.2|m.72:31-255
CAALFM_C100780CA	2358	KGQ98480.1	KGQ98480.1 hypothetical protein MEU_00068 [Candida albicans P37005]	100.0	sp|Q5ABE2|HGC1_CANAL	sp|Q5ABE2|HGC1_CANAL Hypha-specific G1 cyclin-related protein 1 OS=Candida albicans (strain SC5314 / ATCC MYA-2876) GN=HGC1 PE=1 SV=2	100.0	_	_	_	_	_	_	GO:0000079|regulation of cyclin-dependent protein serine/threonine kinase activity;GO:0007049|cell cycle;GO:0009405|pathogenesis;GO:0030447|filamentous growth;GO:0036178|filamentous growth of a population of unicellular organisms in response to neutral pH;GO:0036180|filamentous growth of a population of unicellular organisms in response to biotic stimulus;GO:0036244|cellular response to neutral p…	GO:0005622|intracellular	_	_	_	_	m.73|CAALFM_C100780CA:1-2358(+)	complete	PF00134.20|Cyclin_N|Cyclin, N-terminal domain|XM_713897.2|m.73:71-238
CAALFM_C100790WA	1101	XP_718989.2	XP_718989.2 hypothetical protein CAALFM_C100790WA [Candida albicans SC5314]	100.0	_	_	_	_	_	_	_	_	_	_	_	_	_	_	_	m.74|CAALFM_C100790WA:1-1101(+)	complete	PF15272.3|BBP1_C|Spindle pole body component BBP1, C-terminal|XM_713896.2|m.74:245-318
CAALFM_C100800CA	654	XP_718988.2	XP_718988.2 C-8 sterol isomerase [Candida albicans SC5314]	100.0	sp|P32352|ERG2_YEAST	sp|P32352|ERG2_YEAST C-8 sterol isomerase OS=Saccharomyces cerevisiae (strain ATCC 204508 / S288c) GN=ERG2 PE=1 SV=1	69.7	_	_	_	_	_	_	GO:0006696|ergosterol biosynthetic process	GO:0005783|endoplasmic reticulum;GO:0005789|endoplasmic reticulum membrane;GO:0016021|integral component of membrane	GO:0000247|C-8 sterol isomerase activity	ko:K09829	ERG2	path:ko00100;path:ko01100;path:ko01130	m.75|CAALFM_C100800CA:1-654(+)	complete	PF04622.9|ERG2_Sigma1R|ERG2 and Sigma1 receptor like protein|XM_713895.2|m.75:11-216
CAALFM_C100810WA	882	XP_718987.2	XP_718987.2 N-acetylglucosaminyldiphosphodolichol N-acetylglucosaminyltransferase catalytic subunit [Candida albicans SC5314]	100.0	sp|Q5ABE5|ALG13_CANAL	sp|Q5ABE5|ALG13_CANAL UDP-N-acetylglucosamine transferase subunit ALG13 OS=Candida albicans (strain SC5314 / ATCC MYA-2876) GN=ALG13 PE=3 SV=2	100.0	_	_	_	_	_	_		GO:0005783|endoplasmic reticulum	GO:0004577|N-acetylglucosaminyldiphosphodolichol N-acetylglucosaminyltransferase activity	ko:K07432	ALG13	path:ko00510;path:ko00513;path:ko01100	m.76|CAALFM_C100810WA:1-882(+)	complete	PF04101.13|Glyco_tran_28_C|Glycosyltransferase family 28 C-terminal domain|XM_713894.2|m.76:77-260
CAALFM_C100820WA	1047	XP_718986.1	XP_718986.1 hypothetical protein CAALFM_C100820WA [Candida albicans SC5314]	100.0	_	_	_	_	_	_	_	_	_	_	_	_	_	_	_	m.77|CAALFM_C100820WA:1-1047(+)	complete	PF01399.24|PCI|PCI domain|XM_713893.1|m.77:233-322
CAALFM_C100830WA	1800	XP_718985.2	XP_718985.2 hypothetical protein CAALFM_C100830WA [Candida albicans SC5314]	100.0	sp|Q05497|YD338_YEAST	sp|Q05497|YD338_YEAST Uncharacterized transporter YDR338C OS=Saccharomyces cerevisiae (strain ATCC 204508 / S288c) GN=YDR338C PE=1 SV=1	55.8	_	_	_	_	_	_	GO:0006855|drug transmembrane transport	GO:0016021|integral component of membrane	GO:0015297|antiporter activity	ko:K03327	TC.MATE, SLC47A, norM, mdtK, dinF		m.78|CAALFM_C100830WA:1-1800(+)	complete	PF01554.15|MatE|MatE|XM_713892.2|m.78:136-299;PF01554.15|MatE|MatE|XM_713892.2|m.78:369-528
CAALFM_C100840CA	1731	XP_718984.2	XP_718984.2 Nrm1p [Candida albicans SC5314]	97.9	_	_	_	_	_	_	_	_	_	_	_	_	_	_	_	m.79|CAALFM_C100840CA:1-1731(+)	complete	_
CAALFM_C100850WA	747	XP_718983.1	XP_718983.1 Ihd2p [Candida albicans SC5314]	99.6	_	_	_	_	_	_	_	_	_	_	_	_	_	_	_	m.80|CAALFM_C100850WA:1-747(+)	complete	_
CAALFM_C100860WA	1002	XP_718982.1	XP_718982.1 hypothetical protein CAALFM_C100860WA [Candida albicans SC5314]	100.0	sp|Q5ABQ7|ATG3_CANAL	sp|Q5ABQ7|ATG3_CANAL Autophagy-related protein 3 OS=Candida albicans (strain SC5314 / ATCC MYA-2876) GN=ATG3 PE=3 SV=1	100.0	_	_	_	_	_	_	GO:0006914|autophagy;GO:0015031|protein transport	GO:0005737|cytoplasm	_	ko:K08343	ATG3	path:ko04136;path:ko04138;path:ko04140	m.81|CAALFM_C100860WA:1-1002(+)	complete	PF03986.10|Autophagy_N|Autophagocytosis associated protein (Atg3), N-terminal domain|XM_713889.1|m.81:3-155;PF03987.12|Autophagy_act_C|Autophagocytosis associated protein, active-site domain|XM_713889.1|m.81:184-245;PF10381.6|Autophagy_C|Autophagocytosis associated protein C-terminal|XM_713889.1|m.81:306-330
CAALFM_C100870WA	2097	XP_718980.2	XP_718980.2 phospholipid:diacylglycerol acyltransferase [Candida albicans SC5314]	99.7	sp|P40345|PDAT_YEAST	sp|P40345|PDAT_YEAST Phospholipid:diacylglycerol acyltransferase OS=Saccharomyces cerevisiae (strain ATCC 204508 / S288c) GN=LRO1 PE=1 SV=1	69.6	_	_	_	_	_	_	GO:0006672|ceramide metabolic process;GO:0019432|triglyceride biosynthetic process;GO:0019915|lipid storage	GO:0005789|endoplasmic reticulum membrane;GO:0005811|lipid droplet;GO:0016021|integral component of membrane;GO:0097038|perinuclear endoplasmic reticulum	GO:0008374|O-acyltransferase activity;GO:0046027|phospholipid:diacylglycerol acyltransferase activity	ko:K00679	E2.3.1.158	path:ko00561	m.82|CAALFM_C100870WA:1-2097(+)	complete	PF02450.12|LCAT|Lecithin:cholesterol acyltransferase|XM_713887.2|m.82:232-663
CAALFM_C100880WA	1626	KHC82878.1	KHC82878.1 hypothetical protein W5Q_00082 [Candida albicans SC5314]	96.1	_	_	_	_	_	_	_	_	_	_	_	_	_	_	_	m.83|CAALFM_C100880WA:1-1626(+)	complete	_
CAALFM_C100890WA	2151	XP_718978.1	XP_718978.1 ERMES complex Ca(2+)-binding regulatory GTPase [Candida albicans SC5314]	99.7	sp|Q5ABR2|GEM1_CANAL	sp|Q5ABR2|GEM1_CANAL Mitochondrial Rho GTPase 1 OS=Candida albicans (strain SC5314 / ATCC MYA-2876) GN=GEM1 PE=3 SV=3	99.7	_	_	_	_	_	_	GO:0007005|mitochondrion organization	GO:0031307|integral component of mitochondrial outer membrane	GO:0003924|GTPase activity;GO:0005509|calcium ion binding;GO:0005525|GTP binding	ko:K07870	RHOT1, ARHT1	path:ko04137;path:ko04214	m.84|CAALFM_C100890WA:1-2151(+)	complete	PF08355.9|EF_assoc_1|EF hand associated|XM_713885.2|m.84:427-495;PF08356.9|EF_assoc_2|EF hand associated|XM_713885.2|m.84:323-389;PF00071.19|Ras|Ras family|XM_713885.2|m.84:125-222;PF00071.19|Ras|Ras family|XM_713885.2|m.84:511-667
CAALFM_C100900WA	618	XP_718976.1	XP_718976.1 Rrs1p [Candida albicans SC5314]	99.5	sp|Q08746|RRS1_YEAST	sp|Q08746|RRS1_YEAST Regulator of ribosome biosynthesis OS=Saccharomyces cerevisiae (strain ATCC 204508 / S288c) GN=RRS1 PE=1 SV=1	84.1	_	_	_	_	_	_	GO:0000055|ribosomal large subunit export from nucleus;GO:0000447|endonucleolytic cleavage in ITS1 to separate SSU-rRNA from 5.8S rRNA and LSU-rRNA from tricistronic rRNA transcript (SSU-rRNA, 5.8S rRNA, LSU-rRNA);GO:0042273|ribosomal large subunit biogenesis	GO:0005654|nucleoplasm;GO:0005730|nucleolus;GO:0030687|preribosome, large subunit precursor;GO:0034399|nuclear periphery	_	ko:K14852	RRS1		m.85|CAALFM_C100900WA:1-618(+)	complete	PF04939.9|RRS1|Ribosome biogenesis regulatory protein (RRS1)|XM_713883.1|m.85:18-199
CAALFM_C100910WA	759	XP_019330604.1	XP_019330604.1 hypothetical protein CAALFM_C100910WA [Candida albicans SC5314]	99.2	sp|Q05024|TRI1_YEAST	sp|Q05024|TRI1_YEAST Protein TRI1 OS=Saccharomyces cerevisiae (strain ATCC 204508 / S288c) GN=TRI1 PE=1 SV=1	53.9	_	_	_	_	_	_	GO:0006351|transcription, DNA-templated;GO:0006355|regulation of transcription, DNA-templated	GO:0005730|nucleolus;GO:0005737|cytoplasm	_	ko:K15223	UAF30, SPP27		m.86|CAALFM_C100910WA:1-759(+)	complete	PF02201.15|SWIB|SWIB/MDM2 domain|XM_019475059.1|m.86:136-207;PF08766.8|DEK_C|DEK C terminal domain|XM_019475059.1|m.86:9-57
CAALFM_C100920WA	3837	XP_718974.1	XP_718974.1 hypothetical protein CAALFM_C100920WA [Candida albicans SC5314]	99.7	_	_	_	_	_	_	_	_	_	_	_	_	_	_	_	m.87|CAALFM_C100920WA:1-3837(+)	complete	PF10540.6|Membr_traf_MHD|Munc13 (mammalian uncoordinated) homology domain|XM_713881.1|m.87:1012-1152;PF00168.27|C2|C2 domain|XM_713881.1|m.87:830-921;PF05664.8|DUF810|Plant family of unknown function (DUF810)|XM_713881.1|m.87:628-808
CAALFM_C100930CA	4236	KGU14447.1	KGU14447.1 paired amphipathic helix protein Sin3a [Candida albicans P87]	98.7	sp|P22579|SIN3_YEAST	sp|P22579|SIN3_YEAST Transcriptional regulatory protein SIN3 OS=Saccharomyces cerevisiae (strain ATCC 204508 / S288c) GN=SIN3 PE=1 SV=2	63.9	_	_	_	_	_	_	GO:0000117|regulation of transcription involved in G2/M transition of mitotic cell cycle;GO:0000122|negative regulation of transcription by RNA polymerase II;GO:0006303|double-strand break repair via nonhomologous end joining;GO:0006351|transcription, DNA-templated;GO:0016479|negative regulation of transcription by RNA polymerase I;GO:0016575|histone deacetylation;GO:0030174|regulation of DNA-dep…	GO:0032221|Rpd3S complex;GO:0033698|Rpd3L complex;GO:0070822|Sin3-type complex	GO:0003713|transcription coactivator activity;GO:0003714|transcription corepressor activity;GO:0042802|identical protein binding	ko:K11644	SIN3A	path:ko04139;path:ko04919;path:ko05016;path:ko05202	m.88|CAALFM_C100930CA:1-4236(+)	complete	PF16879.2|Sin3a_C|C-terminal domain of Sin3a protein|XM_019475060.1|m.88:990-1253;PF02671.18|PAH|Paired amphipathic helix repeat|XM_019475060.1|m.88:175-219;PF02671.18|PAH|Paired amphipathic helix repeat|XM_019475060.1|m.88:324-368;PF02671.18|PAH|Paired amphipathic helix repeat|XM_019475060.1|m.88:532-576;PF08295.9|Sin3_corepress|Sin3 family co-repressor|XM_019475060.1|m.88:601-696
CAALFM_C100940WA	375	XP_019330606.1	XP_019330606.1 DNA-directed RNA polymerase II core subunit [Candida albicans SC5314]	100.0	sp|P38902|RPB11_YEAST	sp|P38902|RPB11_YEAST DNA-directed RNA polymerase II subunit RPB11 OS=Saccharomyces cerevisiae (strain ATCC 204508 / S288c) GN=RPB11 PE=1 SV=1	78.1	_	_	_	_	_	_	GO:0001172|transcription, RNA-templated;GO:0006366|transcription by RNA polymerase II;GO:0006369|termination of RNA polymerase II transcription	GO:0005665|RNA polymerase II, core complex	GO:0003677|DNA binding;GO:0003899|DNA-directed 5'-3' RNA polymerase activity;GO:0046983|protein dimerization activity	ko:K03008	RPB11, POLR2J	path:ko00230;path:ko00240;path:ko01100;path:ko03020;path:ko05016;path:ko05169	m.89|CAALFM_C100940WA:1-375(+)	complete	PF13656.3|RNA_pol_L_2|RNA polymerase Rpb3/Rpb11 dimerisation domain|XM_019475061.1|m.89:31-103;PF01193.21|RNA_pol_L|RNA polymerase Rpb3/Rpb11 dimerisation domain|XM_019475061.1|m.89:35-97
CAALFM_C100950CA	1962	XP_718972.1	XP_718972.1 polo kinase [Candida albicans SC5314]	99.4	sp|P32562|CDC5_YEAST	sp|P32562|CDC5_YEAST Cell cycle serine/threonine-protein kinase CDC5/MSD2 OS=Saccharomyces cerevisiae (strain ATCC 204508 / S288c) GN=CDC5 PE=1 SV=1	65.6	_	_	_	_	_	_	GO:0000712|resolution of meiotic recombination intermediates;GO:0006468|protein phosphorylation;GO:0008104|protein localization;GO:0010458|exit from mitosis;GO:0010696|positive regulation of mitotic spindle pole body separation;GO:0051301|cell division;GO:0070194|synaptonemal complex disassembly;GO:0090306|spindle assembly involved in meiosis;GO:1902542|regulation of protein localization to mitot…	GO:0000922|spindle pole;GO:0005634|nucleus;GO:0005935|cellular bud neck	GO:0004672|protein kinase activity;GO:0004674|protein serine/threonine kinase activity;GO:0005524|ATP binding;GO:0008047|enzyme activator activity;GO:0019237|centromeric DNA binding;GO:0051219|phosphoprotein binding	ko:K06660	CDC5	path:ko04111;path:ko04113	m.90|CAALFM_C100950CA:1-1962(+)	complete	PF00069.22|Pkinase|Protein kinase domain|XM_713879.1|m.90:70-325;PF07714.14|Pkinase_Tyr|Protein tyrosine kinase|XM_713879.1|m.90:74-319;PF00659.15|POLO_box|POLO box duplicated region|XM_713879.1|m.90:474-536;PF00659.15|POLO_box|POLO box duplicated region|XM_713879.1|m.90:570-640;PF14531.3|Kinase-like|Kinase-like|XM_713879.1|m.90:153-309
CAALFM_C100960CA	3123	XP_718971.1	XP_718971.1 histone methyltransferase [Candida albicans SC5314]	99.5	sp|Q5ABG1|SET1_CANAL	sp|Q5ABG1|SET1_CANAL Histone-lysine N-methyltransferase, H3 lysine-4 specific OS=Candida albicans (strain SC5314 / ATCC MYA-2876) GN=SET1 PE=3 SV=1	99.5	_	_	_	_	_	_	GO:0009405|pathogenesis;GO:0030447|filamentous growth;GO:0036166|phenotypic switching;GO:0044416|induction by symbiont of host defense response;GO:0048869|cellular developmental process;GO:0051568|histone H3-K4 methylation	GO:0005694|chromosome;GO:0048188|Set1C/COMPASS complex	GO:0003676|nucleic acid binding;GO:0042800|histone methyltransferase activity (H3-K4 specific)	ko:K11422	SETD1, SET1	path:ko00310	m.91|CAALFM_C100960CA:1-3123(+)	complete	PF11764.5|N-SET|COMPASS (Complex proteins associated with Set1p) component N|XM_713878.1|m.91:743-892;PF11767.5|SET_assoc|Histone lysine methyltransferase SET associated|XM_713878.1|m.91:424-488;PF00856.25|SET|SET domain|XM_713878.1|m.91:910-1014
CAALFM_C100970WA	459	XP_019330607.1	XP_019330607.1 hypothetical protein CAALFM_C100970WA [Candida albicans SC5314]	98.7	_	_	_	_	_	_	_	_	_	_	_	_	_	_	_	m.92|CAALFM_C100970WA:1-459(+)	complete	PF10187.6|Nefa_Nip30_N|N-terminal domain of NEFA-interacting nuclear protein NIP30|XM_019475062.1|m.92:4-75
CAALFM_C100980WA	270	XP_019330608.1	XP_019330608.1 hypothetical protein CAALFM_C100980WA [Candida albicans SC5314]	100.0	_	_	_	_	_	_	_	_	_	_	_	_	_	_	_	_	_	_
CAALFM_C100990CA	2934	XP_718111.2	XP_718111.2 Nma111p [Candida albicans SC5314]	99.7	sp|A5DVI0|NM111_LODEL	sp|A5DVI0|NM111_LODEL Pro-apoptotic serine protease NMA111 OS=Lodderomyces elongisporus (strain ATCC 11503 / CBS 2605 / JCM 1781 / NBRC 1676 / NRRL YB-4239) GN=NMA111 PE=3 SV=1	85.5	_	_	_	_	_	_	GO:0006915|apoptotic process;GO:0030163|protein catabolic process;GO:0034605|cellular response to heat;GO:0044255|cellular lipid metabolic process	GO:0005634|nucleus	GO:0004252|serine-type endopeptidase activity	_	_	_	m.93|CAALFM_C100990CA:1-2934(+)	complete	PF12812.4|PDZ_1|PDZ-like domain|XM_713018.2|m.93:376-453;PF12812.4|PDZ_1|PDZ-like domain|XM_713018.2|m.93:854-930;PF13365.3|Trypsin_2|Trypsin-like peptidase domain|XM_713018.2|m.93:88-234;PF00595.21|PDZ|PDZ domain (Also known as DHR or GLGF)|XM_713018.2|m.93:282-352;PF00089.23|Trypsin|Trypsin|XM_713018.2|m.93:83-250
CAALFM_C101000CA	1092	XP_718112.1	XP_718112.1 origin recognition complex subunit 6 [Candida albicans SC5314]	98.9	_	_	_	_	_	_	_	_	_	_	_	_	ko:K02608	ORC6	path:ko04110;path:ko04111;path:ko04113	m.94|CAALFM_C101000CA:1-1092(+)	complete	PF05460.10|ORC6|Origin recognition complex subunit 6 (ORC6)|XM_713019.1|m.94:10-343
CAALFM_C101010WA	471	XP_718113.2	XP_718113.2 hypothetical protein CAALFM_C101010WA [Candida albicans SC5314]	100.0	sp|P25711|NDUS4_NEUCR	sp|P25711|NDUS4_NEUCR NADH-ubiquinone oxidoreductase 21 kDa subunit, mitochondrial OS=Neurospora crassa (strain ATCC 24698 / 74-OR23-1A / CBS 708.71 / DSM 1257 / FGSC 987) GN=nuo-21 PE=1 SV=2	66.2	_	_	_	_	_	_	GO:0022900|electron transport chain	GO:0005747|mitochondrial respiratory chain complex I	GO:0016651|oxidoreductase activity, acting on NAD(P)H	ko:K03937	NDUFS4	path:ko00190;path:ko01100;path:ko04723;path:ko04932;path:ko05010;path:ko05012;path:ko05016	m.95|CAALFM_C101010WA:1-471(+)	complete	PF04800.9|ETC_C1_NDUFA4|ETC complex I subunit conserved region|XM_713020.2|m.95:53-146
CAALFM_C101020WA	73	_	_	_	_	_	_	_	_	_	_	_	_	_	_	_	_	_	_	_	_	_
CAALFM_C101030WA	1020	XP_718114.1	XP_718114.1 protein-arginine omega-N methyltransferase [Candida albicans SC5314]	100.0	sp|P38074|HMT1_YEAST	sp|P38074|HMT1_YEAST Protein arginine N-methyltransferase 1 OS=Saccharomyces cerevisiae (strain ATCC 204508 / S288c) GN=HMT1 PE=1 SV=1	77.9	_	_	_	_	_	_	GO:0006406|mRNA export from nucleus;GO:0018216|peptidyl-arginine methylation;GO:0032968|positive regulation of transcription elongation from RNA polymerase II promoter;GO:0060567|negative regulation of DNA-templated transcription, termination	GO:0005634|nucleus;GO:0005829|cytosol	GO:0008469|histone-arginine N-methyltransferase activity;GO:0035241|protein-arginine omega-N monomethyltransferase activity;GO:0035242|protein-arginine omega-N asymmetric methyltransferase activity;GO:0042802|identical protein binding	ko:K11434	PRMT1	path:ko04068;path:ko04922	m.96|CAALFM_C101030WA:1-1020(+)	complete	PF13649.3|Methyltransf_25|Methyltransferase domain|XM_713021.1|m.96:57-154;PF06325.10|PrmA|Ribosomal protein L11 methyltransferase (PrmA)|XM_713021.1|m.96:53-127;PF05185.13|PRMT5|PRMT5 arginine-N-methyltransferase|XM_713021.1|m.96:43-297;PF13847.3|Methyltransf_31|Methyltransferase domain|XM_713021.1|m.96:53-162;PF08241.9|Methyltransf_11|Methyltransferase domain|XM_713021.1|m.96:58-156;PF08003.8|M…
CAALFM_C101040WA	444	XP_718115.1	XP_718115.1 hypothetical protein CAALFM_C101040WA [Candida albicans SC5314]	100.0	sp|Q9M0Z6|MSRB3_ARATH	sp|Q9M0Z6|MSRB3_ARATH Peptide methionine sulfoxide reductase B3 OS=Arabidopsis thaliana GN=MSRB3 PE=2 SV=2	70.8	_	_	_	_	_	_	GO:0009631|cold acclimation;GO:0030091|protein repair;GO:0034599|cellular response to oxidative stress	GO:0005634|nucleus;GO:0005783|endoplasmic reticulum	GO:0033743|peptide-methionine (R)-S-oxide reductase activity;GO:0046872|metal ion binding;GO:0070191|methionine-R-sulfoxide reductase activity	ko:K07305	msrB		m.97|CAALFM_C101040WA:1-444(+)	complete	PF01641.15|SelR|SelR domain|XM_713022.1|m.97:20-142
CAALFM_C101050CA	939	XP_718116.1	XP_718116.1 trans-2-enoyl-CoA reductase (NADPH) [Candida albicans SC5314]	99.7	sp|O94511|YN67_SCHPO	sp|O94511|YN67_SCHPO Putative enoyl reductase C646.07c OS=Schizosaccharomyces pombe (strain 972 / ATCC 24843) GN=SPBC646.07c PE=3 SV=1	61.5	_	_	_	_	_	_	GO:0000038|very long-chain fatty acid metabolic process;GO:0030497|fatty acid elongation;GO:0042761|very long-chain fatty acid biosynthetic process	GO:0005739|mitochondrion;GO:0005783|endoplasmic reticulum;GO:0005789|endoplasmic reticulum membrane;GO:0016021|integral component of membrane	GO:0016491|oxidoreductase activity;GO:0016631|enoyl-[acyl-carrier-protein] reductase activity;GO:0019166|trans-2-enoyl-CoA reductase (NADPH) activity	ko:K10258	TER, TSC13, CER10	path:ko00062;path:ko01040;path:ko01110;path:ko01212	m.98|CAALFM_C101050CA:1-939(+)	complete	PF02544.13|Steroid_dh|3-oxo-5-alpha-steroid 4-dehydrogenase|XM_713023.2|m.98:153-311
CAALFM_C101060WA	456	XP_718117.1	XP_718117.1 Mbf1p [Candida albicans SC5314]	100.0	sp|Q5A940|MBF1_CANAL	sp|Q5A940|MBF1_CANAL Multiprotein-bridging factor 1 OS=Candida albicans (strain SC5314 / ATCC MYA-2876) GN=MBF1 PE=3 SV=1	100.0	_	_	_	_	_	_	GO:0006351|transcription, DNA-templated;GO:0006355|regulation of transcription, DNA-templated;GO:0009405|pathogenesis		GO:0043565|sequence-specific DNA binding	ko:K03627	MBF1		m.99|CAALFM_C101060WA:1-456(+)	complete	PF08523.7|MBF1|Multiprotein bridging factor 1|XM_713024.2|m.99:3-78;PF01381.19|HTH_3|Helix-turn-helix|XM_713024.2|m.99:86-137;PF13560.3|HTH_31|Helix-turn-helix domain|XM_713024.2|m.99:83-135
CAALFM_C101070CA	1425	XP_718118.2	XP_718118.2 hypothetical protein CAALFM_C101070CA [Candida albicans SC5314]	99.6	_	_	_	_	_	_	_	_	_	_	_	_	ko:K11560	mis13, DSN1		m.100|CAALFM_C101070CA:1-1425(+)	complete	PF08202.8|MIS13|Mis12-Mtw1 protein family|XM_713025.2|m.100:167-464
CAALFM_C101080WA	1506	XP_718119.1	XP_718119.1 hypothetical protein CAALFM_C101080WA [Candida albicans SC5314]	99.2	_	_	_	_	_	_	_	_	_	_	_	_	_	_	_	m.101|CAALFM_C101080WA:1-1506(+)	complete	_
CAALFM_C101090CA	309	XP_718120.1	XP_718120.1 mitochondrial 37S ribosomal protein RSM27 [Candida albicans SC5314]	100.0	_	_	_	_	_	_	_	_	_	_	_	_	_	_	_	m.102|CAALFM_C101090CA:1-309(+)	complete	PF08293.8|MRP-S33|Mitochondrial ribosomal subunit S27|XM_713027.1|m.102:11-99
CAALFM_C101100WA	6765	KGR23177.1	KGR23177.1 hypothetical protein MG9_00105 [Candida albicans P37037]	99.2	sp|P50077|CCH1_YEAST	sp|P50077|CCH1_YEAST Calcium-channel protein CCH1 OS=Saccharomyces cerevisiae (strain ATCC 204508 / S288c) GN=CCH1 PE=1 SV=1	57.8	_	_	_	_	_	_	GO:0006816|calcium ion transport;GO:0086010|membrane depolarization during action potential	GO:0005886|plasma membrane;GO:0016021|integral component of membrane	GO:0005245|voltage-gated calcium channel activity;GO:0005262|calcium channel activity;GO:0005509|calcium ion binding	_	_	_	m.103|CAALFM_C101100WA:1-6765(+)	complete	PF00520.28|Ion_trans|Ion transport protein|XM_713028.2|m.103:624-856;PF00520.28|Ion_trans|Ion transport protein|XM_713028.2|m.103:907-1139;PF00520.28|Ion_trans|Ion transport protein|XM_713028.2|m.103:1338-1607;PF00520.28|Ion_trans|Ion transport protein|XM_713028.2|m.103:1654-1901
CAALFM_C101110CA	1530	XP_718123.1	XP_718123.1 zinc finger-containing protein [Candida albicans SC5314]	99.8	sp|P53303|ZPR1_YEAST	sp|P53303|ZPR1_YEAST Zinc finger protein ZPR1 OS=Saccharomyces cerevisiae (strain ATCC 204508 / S288c) GN=ZPR1 PE=1 SV=1	75.7	_	_	_	_	_	_	GO:0000086|G2/M transition of mitotic cell cycle;GO:0009267|cellular response to starvation;GO:0009749|response to glucose	GO:0005634|nucleus;GO:0005737|cytoplasm	GO:0008270|zinc ion binding;GO:0061770|translation elongation factor binding	ko:K06874	K06874		m.104|CAALFM_C101110CA:1-1530(+)	complete	PF03367.10|zf-ZPR1|ZPR1 zinc-finger domain|XM_713030.1|m.104:60-218;PF03367.10|zf-ZPR1|ZPR1 zinc-finger domain|XM_713030.1|m.104:317-475
CAALFM_C101130WA	2208	XP_718124.1	XP_718124.1 ubiquitin-binding SDF ubiquitin ligase complex subunit [Candida albicans SC5314]	99.2	sp|A2QCU8|SCONB_ASPNC	sp|A2QCU8|SCONB_ASPNC Probable E3 ubiquitin ligase complex SCF subunit sconB OS=Aspergillus niger (strain CBS 513.88 / FGSC A1513) GN=sconB PE=3 SV=1	59.2	_	_	_	_	_	_	GO:0000083|regulation of transcription involved in G1/S transition of mitotic cell cycle;GO:0000209|protein polyubiquitination;GO:0006270|DNA replication initiation;GO:0006351|transcription, DNA-templated;GO:0030174|regulation of DNA-dependent DNA replication initiation;GO:0031146|SCF-dependent proteasomal ubiquitin-dependent protein catabolic process;GO:0046685|response to arsenic-containing sub…	GO:0043224|nuclear SCF ubiquitin ligase complex	GO:0030674|protein binding, bridging;GO:0042802|identical protein binding;GO:0043130|ubiquitin binding	ko:K10259	MET30	path:ko04111;path:ko04120	m.105|CAALFM_C101130WA:1-2208(+)	complete	PF00400.29|WD40|WD domain, G-beta repeat|XM_713031.2|m.105:375-409;PF00400.29|WD40|WD domain, G-beta repeat|XM_713031.2|m.105:413-449;PF00400.29|WD40|WD domain, G-beta repeat|XM_713031.2|m.105:453-488;PF00400.29|WD40|WD domain, G-beta repeat|XM_713031.2|m.105:496-530;PF00400.29|WD40|WD domain, G-beta repeat|XM_713031.2|m.105:658-694;PF12937.4|F-box-like|F-box-like|XM_713031.2|m.105:217-262;PF0064…
CAALFM_C101140CA	2103	XP_718125.1	XP_718125.1 hypothetical protein CAALFM_C101140CA [Candida albicans SC5314]	99.6	_	_	_	_	_	_	_	_	_	_	_	_	_	_	_	m.106|CAALFM_C101140CA:1-2103(+)	complete	PF03370.10|CBM_21|Carbohydrate/starch-binding module (family 21)|XM_713032.1|m.106:247-380
CAALFM_C101150CA	2070	XP_718126.1	XP_718126.1 tRNA methyltransferase [Candida albicans SC5314]	99.7	sp|Q5A931|TYW4_CANAL	sp|Q5A931|TYW4_CANAL tRNA wybutosine-synthesizing protein 4 OS=Candida albicans (strain SC5314 / ATCC MYA-2876) GN=PPM2 PE=3 SV=1	99.7	_	_	_	_	_	_	GO:0030488|tRNA methylation;GO:0031591|wybutosine biosynthetic process	GO:0005829|cytosol	GO:0008175|tRNA methyltransferase activity;GO:0008757|S-adenosylmethionine-dependent methyltransferase activity	ko:K15451	PPM2, LCMT2, TYW4		m.107|CAALFM_C101150CA:1-2070(+)	complete	PF04072.11|LCM|Leucine carboxyl methyltransferase|XM_713033.1|m.107:29-230;PF13415.3|Kelch_3|Galactose oxidase, central domain|XM_713033.1|m.107:395-440;PF13418.3|Kelch_4|Galactose oxidase, central domain|XM_713033.1|m.107:433-478;PF01344.22|Kelch_1|Kelch motif|XM_713033.1|m.107:433-478
CAALFM_C101160CA	813	XP_718127.2	XP_718127.2 exosome non-catalytic core subunit [Candida albicans SC5314]	100.0	sp|Q08285|RRP40_YEAST	sp|Q08285|RRP40_YEAST Exosome complex component RRP40 OS=Saccharomyces cerevisiae (strain ATCC 204508 / S288c) GN=RRP40 PE=1 SV=2	66.5	_	_	_	_	_	_	GO:0000467|exonucleolytic trimming to generate mature 3'-end of 5.8S rRNA from tricistronic rRNA transcript (SSU-rRNA, 5.8S rRNA, LSU-rRNA);GO:0034427|nuclear-transcribed mRNA catabolic process, exonucleolytic, 3'-5';GO:0034475|U4 snRNA 3'-end processing;GO:0043628|ncRNA 3'-end processing;GO:0043928|exonucleolytic catabolism of deadenylated mRNA;GO:0070478|nuclear-transcribed mRNA catabolic proce…	GO:0000176|nuclear exosome (RNase complex);GO:0000177|cytoplasmic exosome (RNase complex);GO:0005730|nucleolus	GO:0003723|RNA binding;GO:0030145|manganese ion binding	ko:K03681	RRP40, EXOSC3	path:ko03018	m.108|CAALFM_C101160CA:1-813(+)	complete	PF15985.2|KH_6|KH domain|XM_713034.2|m.108:158-205
CAALFM_C101170CA	2217	XP_718128.2	XP_718128.2 Zcf17p [Candida albicans SC5314]	99.2	_	_	_	_	_	_	_	_	_	_	_	_	_	_	_	m.109|CAALFM_C101170CA:1-2217(+)	complete	PF00172.15|Zn_clus|Fungal Zn(2)-Cys(6) binuclear cluster domain|XM_713035.2|m.109:17-54
CAALFM_C101180CA	1824	XP_718129.1	XP_718129.1 hypothetical protein CAALFM_C101180CA [Candida albicans SC5314]	99.2	_	_	_	_	_	_	_	_	_	_	_	_	ko:K12778	HOP1	path:ko04113	m.110|CAALFM_C101180CA:1-1824(+)	complete	PF02301.15|HORMA|HORMA domain|XM_713036.1|m.110:12-197
CAALFM_C101190CA	1392	XP_718130.1	XP_718130.1 N,N-dimethylaniline monooxygenase [Candida albicans SC5314]	99.8	sp|Q9HFE4|FMO1_SCHPO	sp|Q9HFE4|FMO1_SCHPO Thiol-specific monooxygenase OS=Schizosaccharomyces pombe (strain 972 / ATCC 24843) GN=fmo1 PE=1 SV=1	53.1	_	_	_	_	_	_	GO:0006457|protein folding;GO:0055114|oxidation-reduction process	GO:0005739|mitochondrion;GO:0005789|endoplasmic reticulum membrane	GO:0004497|monooxygenase activity;GO:0004499|N,N-dimethylaniline monooxygenase activity;GO:0050660|flavin adenine dinucleotide binding;GO:0050661|NADP binding	_	_	_	m.111|CAALFM_C101190CA:1-1392(+)	complete	PF00743.16|FMO-like|Flavin-binding monooxygenase-like|XM_713037.1|m.111:86-253;PF00743.16|FMO-like|Flavin-binding monooxygenase-like|XM_713037.1|m.111:280-375;PF13738.3|Pyr_redox_3|Pyridine nucleotide-disulphide oxidoreductase|XM_713037.1|m.111:102-308;PF07992.11|Pyr_redox_2|Pyridine nucleotide-disulphide oxidoreductase|XM_713037.1|m.111:12-255;PF13454.3|NAD_binding_9|FAD-NAD(P)-binding|XM_713037…
CAALFM_C101200WA	1923	XP_718131.1	XP_718131.1 Stb5p [Candida albicans SC5314]	95.5	sp|P38699|STB5_YEAST	sp|P38699|STB5_YEAST Protein STB5 OS=Saccharomyces cerevisiae (strain ATCC 204508 / S288c) GN=STB5 PE=1 SV=1	64.4	_	_	_	_	_	_	GO:0006351|transcription, DNA-templated;GO:0009410|response to xenobiotic stimulus;GO:0043619|regulation of transcription from RNA polymerase II promoter in response to oxidative stress	GO:0005634|nucleus	GO:0000981|DNA-binding transcription factor activity, RNA polymerase II-specific;GO:0003677|DNA binding;GO:0003700|DNA-binding transcription factor activity;GO:0008270|zinc ion binding	_	_	_	m.112|CAALFM_C101200WA:1-1923(+)	complete	PF04082.15|Fungal_trans|Fungal specific transcription factor domain|XM_713038.1|m.112:207-412;PF00172.15|Zn_clus|Fungal Zn(2)-Cys(6) binuclear cluster domain|XM_713038.1|m.112:37-75
CAALFM_C101210WA	1248	XP_718132.1	XP_718132.1 hypothetical protein CAALFM_C101210WA [Candida albicans SC5314]	99.5	_	_	_	_	_	_	_	_	_	_	_	_	_	_	_	m.113|CAALFM_C101210WA:1-1248(+)	complete	_
CAALFM_C101220CA	753	XP_718133.1	XP_718133.1 hypothetical protein CAALFM_C101220CA [Candida albicans SC5314]	99.2	_	_	_	_	_	_	_	_	_	_	_	_	_	_	_	m.114|CAALFM_C101220CA:1-753(+)	complete	_
CAALFM_C101240WA	1050	XP_718134.1	XP_718134.1 Ifd3p [Candida albicans SC5314]	100.0	sp|Q02895|AAD16_YEAST	sp|Q02895|AAD16_YEAST Putative aryl-alcohol dehydrogenase AAD16 OS=Saccharomyces cerevisiae (strain ATCC 204508 / S288c) GN=AAD16 PE=1 SV=1	74.5	_	_	_	_	_	_	GO:0006081|cellular aldehyde metabolic process		GO:0018456|aryl-alcohol dehydrogenase (NAD+) activity	_	_	_	m.115|CAALFM_C101240WA:1-1050(+)	complete	PF00248.18|Aldo_ket_red|Aldo/keto reductase family|XM_713041.1|m.115:24-335
CAALFM_C101250WA	1875	XP_718135.2	XP_718135.2 hypothetical protein CAALFM_C101250WA [Candida albicans SC5314]	100.0	sp|Q5A922|AIM9_CANAL	sp|Q5A922|AIM9_CANAL Altered inheritance of mitochondria protein 9, mitochondrial OS=Candida albicans (strain SC5314 / ATCC MYA-2876) GN=AIM9 PE=3 SV=2	100.0	_	_	_	_	_	_		GO:0005739|mitochondrion	_	_	_	_	m.116|CAALFM_C101250WA:1-1875(+)	complete	_
CAALFM_C101260CA	453	XP_718137.1	XP_718137.1 TRAPP subunit [Candida albicans SC5314]	100.0	sp|P38334|TRS20_YEAST	sp|P38334|TRS20_YEAST Trafficking protein particle complex subunit 20 OS=Saccharomyces cerevisiae (strain ATCC 204508 / S288c) GN=TRS20 PE=1 SV=1	54.7	_	_	_	_	_	_	GO:0006888|endoplasmic reticulum to Golgi vesicle-mediated transport;GO:0006914|autophagy	GO:0000407|phagophore assembly site;GO:0005783|endoplasmic reticulum;GO:1990070|TRAPPI protein complex;GO:1990071|TRAPPII protein complex;GO:1990072|TRAPPIII protein complex	_	ko:K20301	TRAPPC2, TRS20		m.117|CAALFM_C101260CA:1-453(+)	complete	PF04628.10|Sedlin_N|Sedlin, N-terminal conserved region|XM_713044.1|m.117:9-148;PF04099.9|Sybindin|Sybindin-like family|XM_713044.1|m.117:87-147
CAALFM_C101270WA	1284	KGT72321.1	KGT72321.1 hypothetical protein MEK_00119 [Candida albicans 12C]	97.7	_	_	_	_	_	_	_	_	_	_	_	_	_	_	_	m.118|CAALFM_C101270WA:1-1284(+)	complete	_
CAALFM_C101280CA	348	XP_718140.2	XP_718140.2 Med22p [Candida albicans SC5314]	100.0	sp|Q5A917|MED22_CANAL	sp|Q5A917|MED22_CANAL Mediator of RNA polymerase II transcription subunit 22 OS=Candida albicans (strain SC5314 / ATCC MYA-2876) GN=SRB6 PE=3 SV=2	100.0	_	_	_	_	_	_	GO:0006351|transcription, DNA-templated	GO:0016592|mediator complex	_	ko:K15140	SRB6, MED22		m.119|CAALFM_C101280CA:1-348(+)	complete	PF06179.9|Med22|Surfeit locus protein 5 subunit 22 of Mediator complex|XM_713047.2|m.119:10-94
CAALFM_C101290CA	2274	XP_718141.2	XP_718141.2 hypothetical protein CAALFM_C101290CA [Candida albicans SC5314]	98.9	_	_	_	_	_	_	_	_	_	_	_	_	_	_	_	m.120|CAALFM_C101290CA:1-2274(+)	complete	_
CAALFM_C101300WA	984	XP_718142.1	XP_718142.1 hypothetical protein CAALFM_C101300WA [Candida albicans SC5314]	100.0	sp|Q38879|TRXH2_ARATH	sp|Q38879|TRXH2_ARATH Thioredoxin H2 OS=Arabidopsis thaliana GN=TRX2 PE=2 SV=2	66.0	_	_	_	_	_	_	GO:0006662|glycerol ether metabolic process;GO:0034599|cellular response to oxidative stress;GO:0045454|cell redox homeostasis	GO:0005739|mitochondrion;GO:0005829|cytosol;GO:0005886|plasma membrane	GO:0004791|thioredoxin-disulfide reductase activity;GO:0015035|protein disulfide oxidoreductase activity;GO:0016671|oxidoreductase activity, acting on a sulfur group of donors, disulfide as acceptor;GO:0047134|protein-disulfide reductase activity	_	_	_	m.121|CAALFM_C101300WA:1-984(+)	complete	PF06201.10|PITH|PITH domain|XM_713049.2|m.121:143-310;PF00085.17|Thioredoxin|Thioredoxin|XM_713049.2|m.121:8-100;PF13098.3|Thioredoxin_2|Thioredoxin-like domain|XM_713049.2|m.121:17-99;PF00578.18|AhpC-TSA|AhpC/TSA family|XM_713049.2|m.121:19-87
CAALFM_C101320WA	1527	KGQ99260.1	KGQ99260.1 hypothetical protein MEO_00119 [Candida albicans P94015]	98.0	sp|O13920|MDM28_SCHPO	sp|O13920|MDM28_SCHPO LETM1 domain-containing protein mdm28, mitochondrial OS=Schizosaccharomyces pombe (strain 972 / ATCC 24843) GN=mdm28 PE=2 SV=3	63.0	_	_	_	_	_	_	GO:0006875|cellular metal ion homeostasis;GO:0032543|mitochondrial translation	GO:0005739|mitochondrion;GO:0005743|mitochondrial inner membrane;GO:0016021|integral component of membrane	GO:0043022|ribosome binding	ko:K17800	LETM1, MDM38	path:ko04139	m.122|CAALFM_C101320WA:1-1527(+)	complete	PF07766.10|LETM1|LETM1-like protein|XM_713051.1|m.122:108-374
CAALFM_C101330CA	480	XP_718145.1	XP_718145.1 bifunctional dITP/dUTP diphosphatase [Candida albicans SC5314]	100.0	sp|P0CY19|DUT_CANAL	sp|P0CY19|DUT_CANAL Deoxyuridine 5'-triphosphate nucleotidohydrolase OS=Candida albicans (strain SC5314 / ATCC MYA-2876) GN=DUT1 PE=3 SV=1	100.0	_	_	_	_	_	_	GO:0006226|dUMP biosynthetic process;GO:0046080|dUTP metabolic process		GO:0004170|dUTP diphosphatase activity;GO:0046872|metal ion binding	ko:K01520	dut, DUT	path:ko00240;path:ko01100	m.123|CAALFM_C101330CA:1-480(+)	complete	PF00692.16|dUTPase|dUTPase|XM_713052.1|m.123:28-157
CAALFM_C101340CA	867	XP_718146.1	XP_718146.1 hypothetical protein CAALFM_C101340CA [Candida albicans SC5314]	100.0	_	_	_	_	_	_	_	_	_	_	_	_	_	_	_	m.124|CAALFM_C101340CA:1-867(+)	complete	_
CAALFM_C101350CA	1194	XP_718147.1	XP_718147.1 translation initiation factor eIF4A [Candida albicans SC5314]	100.0	sp|P87206|IF4A_CANAL	sp|P87206|IF4A_CANAL ATP-dependent RNA helicase eIF4A OS=Candida albicans (strain SC5314 / ATCC MYA-2876) GN=TIF1 PE=3 SV=1	100.0	_	_	_	_	_	_	GO:0006413|translational initiation	GO:0005737|cytoplasm	GO:0003743|translation initiation factor activity;GO:0004386|helicase activity;GO:0005524|ATP binding	ko:K03257	EIF4A	path:ko03013	m.125|CAALFM_C101350CA:1-1194(+)	complete	PF00270.26|DEAD|DEAD/DEAH box helicase|XM_713054.1|m.125:48-212;PF00271.28|Helicase_C|Helicase conserved C-terminal domain|XM_713054.1|m.125:249-357;PF04851.12|ResIII|Type III restriction enzyme, res subunit|XM_713054.1|m.125:59-207
CAALFM_C101360CA	1983	XP_718148.2	XP_718148.2 glycogenin glucosyltransferase [Candida albicans SC5314]	99.4	sp|A6ZQJ2|GLG2_YEAS7	sp|A6ZQJ2|GLG2_YEAS7 Glycogenin-2 OS=Saccharomyces cerevisiae (strain YJM789) GN=GLG2 PE=3 SV=1	56.2	_	_	_	_	_	_	GO:0005978|glycogen biosynthetic process	GO:0005737|cytoplasm	GO:0008466|glycogenin glucosyltransferase activity;GO:0102751|UDP-alpha-D-glucose:glucosyl-glycogenin alpha-D-glucosyltransferase activity	ko:K00750	GYG1, GYG2	path:ko00500;path:ko01100	m.126|CAALFM_C101360CA:1-1983(+)	complete	PF01501.17|Glyco_transf_8|Glycosyl transferase family 8|XM_713055.2|m.126:8-252
CAALFM_C101370CA	264	XP_019330609.1	XP_019330609.1 ribosomal 40S subunit protein S21B [Candida albicans SC5314]	100.0	sp|Q9P844|RS21_CANAX	sp|Q9P844|RS21_CANAX 40S ribosomal protein S21 OS=Candida albicans GN=RPS21 PE=3 SV=1	100.0	_	_	_	_	_	_	GO:0006364|rRNA processing;GO:0006412|translation	GO:0005840|ribosome	GO:0003735|structural constituent of ribosome	ko:K02971	RP-S21e, RPS21	path:ko03010	_	_	_
CAALFM_C101380CA	1656	XP_718150.2	XP_718150.2 Trm2p [Candida albicans SC5314]	99.8	sp|P33753|TRM2_YEAST	sp|P33753|TRM2_YEAST tRNA (uracil(54)-C(5))-methyltransferase OS=Saccharomyces cerevisiae (strain ATCC 204508 / S288c) GN=TRM2 PE=1 SV=2	73.5	_	_	_	_	_	_	GO:0006400|tRNA modification		GO:0000014|single-stranded DNA endodeoxyribonuclease activity;GO:0030696|tRNA (m5U54) methyltransferase activity;GO:0030697|S-adenosylmethionine-dependent tRNA (m5U54) methyltransferase activity;GO:0051908|double-stranded DNA 5'-3' exodeoxyribonuclease activity	ko:K15331	TRMT2B, TRM2		m.127|CAALFM_C101380CA:1-1656(+)	complete	PF05958.8|tRNA_U5-meth_tr|tRNA (Uracil-5-)-methyltransferase|XM_713057.2|m.127:362-545;PF13847.3|Methyltransf_31|Methyltransferase domain|XM_713057.2|m.127:397-458;PF13649.3|Methyltransf_25|Methyltransferase domain|XM_713057.2|m.127:402-457;PF01938.17|TRAM|TRAM domain|XM_713057.2|m.127:92-147;PF09445.7|Methyltransf_15|RNA cap guanine-N2 methyltransferase|XM_713057.2|m.127:400-479;PF06325.10|PrmA|…
CAALFM_C101390CA	1824	XP_718151.2	XP_718151.2 hypothetical protein CAALFM_C101390CA [Candida albicans SC5314]	97.2	sp|Q6CR76|HOT1_KLULA	sp|Q6CR76|HOT1_KLULA High-osmolarity-induced transcription protein 1 OS=Kluyveromyces lactis (strain ATCC 8585 / CBS 2359 / DSM 70799 / NBRC 1267 / NRRL Y-1140 / WM37) GN=HOT1 PE=3 SV=1	62.9	_	_	_	_	_	_	GO:0006351|transcription, DNA-templated;GO:0006355|regulation of transcription, DNA-templated	GO:0005634|nucleus	_	ko:K19815	HOT1	path:ko04011	m.128|CAALFM_C101390CA:1-1824(+)	complete	PF12550.5|GCR1_C|Transcriptional activator of glycolytic enzymes|XM_713058.2|m.128:502-579
CAALFM_C101400CA	1476	XP_718152.1	XP_718152.1 sphinganine kinase [Candida albicans SC5314]	99.4	sp|P47013|DS1P1_YEAST	sp|P47013|DS1P1_YEAST Dihydrosphingosine 1-phosphate phosphatase LCB3 OS=Saccharomyces cerevisiae (strain ATCC 204508 / S288c) GN=LCB3 PE=1 SV=1	61.6	_	_	_	_	_	_	GO:0019722|calcium-mediated signaling;GO:0030148|sphingolipid biosynthetic process	GO:0005783|endoplasmic reticulum;GO:0005789|endoplasmic reticulum membrane;GO:0016021|integral component of membrane	GO:0042392|sphingosine-1-phosphate phosphatase activity	_	_	_	m.129|CAALFM_C101400CA:1-1476(+)	complete	PF01569.18|PAP2|PAP2 superfamily|XM_713059.2|m.129:122-242
CAALFM_C101420CA	1041	XP_718153.1	XP_718153.1 Rho family GTPase [Candida albicans SC5314]	99.4	sp|P33153|CRL1_CANAW	sp|P33153|CRL1_CANAW GTP-binding RHO-like protein OS=Candida albicans (strain WO-1) GN=CRL1 PE=3 SV=2	99.4	_	_	_	_	_	_	GO:0007264|small GTPase mediated signal transduction	GO:0005622|intracellular;GO:0005886|plasma membrane	GO:0003924|GTPase activity;GO:0005525|GTP binding	_	_	_	m.130|CAALFM_C101420CA:1-1041(+)	complete	PF00071.19|Ras|Ras family|XM_713060.2|m.130:77-233;PF08477.10|Roc|Ras of Complex, Roc, domain of DAPkinase|XM_713060.2|m.130:77-191;PF00025.18|Arf|ADP-ribosylation factor family|XM_713060.2|m.130:71-199
CAALFM_C101440CA	399	XP_019330610.1	XP_019330610.1 Pox18p [Candida albicans SC5314]	100.0	sp|Q00680|POX18_CANMA	sp|Q00680|POX18_CANMA Oleate-induced peroxisomal protein POX18 OS=Candida maltosa GN=POX18 PE=2 SV=2	71.4	_	_	_	_	_	_	GO:0006631|fatty acid metabolic process	GO:0005777|peroxisome	GO:0008289|lipid binding	_	_	_	m.131|CAALFM_C101440CA:1-399(+)	complete	PF02036.14|SCP2|SCP-2 sterol transfer family|XM_019475065.1|m.131:17-123
CAALFM_C101450WA	1701	XP_718154.2	XP_718154.2 protein kinase [Candida albicans SC5314]	100.0	sp|P27697|COQ8_YEAST	sp|P27697|COQ8_YEAST Atypical kinase COQ8, mitochondrial OS=Saccharomyces cerevisiae (strain ATCC 204508 / S288c) GN=COQ8 PE=1 SV=1	72.5	_	_	_	_	_	_	GO:0006744|ubiquinone biosynthetic process;GO:0016310|phosphorylation;GO:0046777|protein autophosphorylation;GO:1901006|ubiquinone-6 biosynthetic process	GO:0005739|mitochondrion;GO:0005759|mitochondrial matrix;GO:0031314|extrinsic component of mitochondrial inner membrane	GO:0004672|protein kinase activity;GO:0005524|ATP binding;GO:0008289|lipid binding;GO:0016301|kinase activity;GO:0016887|ATPase activity	ko:K08869	ADCK, ABC1		m.132|CAALFM_C101450WA:1-1701(+)	complete	PF03109.13|ABC1|ABC1 family|XM_713061.2|m.132:240-355
CAALFM_C101460WA	2979	XP_718155.2	XP_718155.2 hypothetical protein CAALFM_C101460WA [Candida albicans SC5314]	99.7	_	_	_	_	_	_	_	_	_	_	_	_	_	_	_	m.133|CAALFM_C101460WA:1-2979(+)	complete	PF13515.3|FUSC_2|Fusaric acid resistance protein-like|XM_713062.2|m.133:635-770;PF10334.6|ArAE_2|Aromatic acid exporter family member 2|XM_713062.2|m.133:825-984
CAALFM_C101470WA	1296	XP_718156.2	XP_718156.2 mRNA-binding protein [Candida albicans SC5314]	99.8	sp|P32505|NAB2_YEAST	sp|P32505|NAB2_YEAST Nuclear polyadenylated RNA-binding protein NAB2 OS=Saccharomyces cerevisiae (strain ATCC 204508 / S288c) GN=NAB2 PE=1 SV=1	54.4	_	_	_	_	_	_	GO:0006378|mRNA polyadenylation;GO:0016973|poly(A)+ mRNA export from nucleus;GO:0043488|regulation of mRNA stability;GO:0045945|positive regulation of transcription by RNA polymerase III;GO:1900152|negative regulation of nuclear-transcribed mRNA catabolic process, deadenylation-dependent decay;GO:1900364|negative regulation of mRNA polyadenylation	GO:0005634|nucleus;GO:0005737|cytoplasm	GO:0000049|tRNA binding;GO:0008097|5S rRNA binding;GO:0008143|poly(A) binding;GO:0008312|7S RNA binding;GO:0033204|ribonuclease P RNA binding;GO:0046872|metal ion binding	_	_	_	m.134|CAALFM_C101470WA:1-1296(+)	complete	PF14608.3|zf-CCCH_2|RNA-binding, Nab2-type zinc finger|XM_713063.2|m.134:264-280;PF14608.3|zf-CCCH_2|RNA-binding, Nab2-type zinc finger|XM_713063.2|m.134:332-348;PF14608.3|zf-CCCH_2|RNA-binding, Nab2-type zinc finger|XM_713063.2|m.134:354-371;PF14608.3|zf-CCCH_2|RNA-binding, Nab2-type zinc finger|XM_713063.2|m.134:375-392
CAALFM_C101480CA	750	XP_718157.1	XP_718157.1 ribosomal 40S subunit protein S2 [Candida albicans SC5314]	100.0	sp|P25443|RS2_YEAST	sp|P25443|RS2_YEAST 40S ribosomal protein S2 OS=Saccharomyces cerevisiae (strain ATCC 204508 / S288c) GN=RPS2 PE=1 SV=3	81.9	_	_	_	_	_	_	GO:0006407|rRNA export from nucleus;GO:0006412|translation;GO:0031167|rRNA methylation;GO:0045903|positive regulation of translational fidelity	GO:0005654|nucleoplasm;GO:0005730|nucleolus;GO:0022627|cytosolic small ribosomal subunit;GO:0032040|small-subunit processome	GO:0003735|structural constituent of ribosome;GO:0070181|small ribosomal subunit rRNA binding	ko:K02981	RP-S2e, RPS2	path:ko03010	m.135|CAALFM_C101480CA:1-750(+)	complete	PF00333.17|Ribosomal_S5|Ribosomal protein S5, N-terminal domain|XM_713064.2|m.135:71-135;PF03719.12|Ribosomal_S5_C|Ribosomal protein S5, C-terminal domain|XM_713064.2|m.135:154-225
CAALFM_C101490WA	603	XP_718158.1	XP_718158.1 hypothetical protein CAALFM_C101490WA [Candida albicans SC5314]	99.5	_	_	_	_	_	_	_	_	_	_	_	_	_	_	_	m.136|CAALFM_C101490WA:1-603(+)	complete	_
CAALFM_C101510WA	2154	XP_718161.2	XP_718161.2 hypothetical protein CAALFM_C101510WA [Candida albicans SC5314]	99.0	_	_	_	_	_	_	_	_	_	_	_	_	_	_	_	m.137|CAALFM_C101510WA:1-2154(+)	complete	_
CAALFM_C101520CA	705	XP_718163.1	XP_718163.1 superoxide dismutase [Candida albicans SC5314]	100.0	sp|O13401|SODM_CANAX	sp|O13401|SODM_CANAX Superoxide dismutase [Mn], mitochondrial OS=Candida albicans GN=SOD2 PE=1 SV=1	100.0	_	_	_	_	_	_		GO:0005759|mitochondrial matrix	GO:0004784|superoxide dismutase activity;GO:0046872|metal ion binding	ko:K04564	SOD2	path:ko04013;path:ko04068;path:ko04146;path:ko04211;path:ko04212;path:ko04213;path:ko05016	m.138|CAALFM_C101520CA:1-705(+)	complete	PF02777.15|Sod_Fe_C|Iron/manganese superoxide dismutases, C-terminal domain|XM_713070.2|m.138:130-231;PF00081.19|Sod_Fe_N|Iron/manganese superoxide dismutases, alpha-hairpin domain|XM_713070.2|m.138:35-116
CAALFM_C101530CA	1869	XP_718164.2	XP_718164.2 arginine--tRNA ligase [Candida albicans SC5314]	100.0	sp|Q05506|SYRC_YEAST	sp|Q05506|SYRC_YEAST Arginine--tRNA ligase, cytoplasmic OS=Saccharomyces cerevisiae (strain ATCC 204508 / S288c) GN=YDR341C PE=1 SV=1	79.4	_	_	_	_	_	_	GO:0006420|arginyl-tRNA aminoacylation;GO:0032543|mitochondrial translation	GO:0005739|mitochondrion;GO:0005829|cytosol	GO:0004814|arginine-tRNA ligase activity;GO:0005524|ATP binding	ko:K01887	RARS, argS	path:ko00970	m.139|CAALFM_C101530CA:1-1869(+)	complete	PF00750.16|tRNA-synt_1d|tRNA synthetases class I (R)|XM_713071.2|m.139:126-491;PF05746.12|DALR_1|DALR anticodon binding domain|XM_713071.2|m.139:505-622
CAALFM_C101540WA	1851	XP_718165.1	XP_718165.1 hypothetical protein CAALFM_C101540WA [Candida albicans SC5314]	98.5	_	_	_	_	_	_	_	_	_	_	_	_	_	_	_	m.140|CAALFM_C101540WA:1-1851(+)	complete	_
CAALFM_C101550WA	1560	XP_718167.1	XP_718167.1 retromer subunit [Candida albicans SC5314]	100.0	sp|P32913|VPS17_YEAST	sp|P32913|VPS17_YEAST Vacuolar protein sorting-associated protein 17 OS=Saccharomyces cerevisiae (strain ATCC 204508 / S288c) GN=VPS17 PE=1 SV=2	56.6	_	_	_	_	_	_	GO:0006897|endocytosis;GO:0015031|protein transport;GO:0016050|vesicle organization;GO:0042147|retrograde transport, endosome to Golgi	GO:0005768|endosome;GO:0005829|cytosol;GO:0019898|extrinsic component of membrane;GO:0030904|retromer complex;GO:0030905|retromer, tubulation complex	GO:0032266|phosphatidylinositol-3-phosphate binding	_	_	_	m.141|CAALFM_C101550WA:1-1560(+)	complete	PF09325.7|Vps5|Vps5 C terminal like|XM_713074.2|m.141:242-435;PF00787.21|PX|PX domain|XM_713074.2|m.141:83-191
CAALFM_C101560WA	4638	XP_718168.2	XP_718168.2 SUMO ligase [Candida albicans SC5314]	96.4	_	_	_	_	_	_	_	_	_	_	_	_	ko:K04706	PIAS1	path:ko04120;path:ko04630;path:ko05160	m.142|CAALFM_C101560WA:1-4638(+)	complete	PF14324.3|PINIT|PINIT domain|XM_713075.2|m.142:129-268;PF02891.17|zf-MIZ|MIZ/SP-RING zinc finger|XM_713075.2|m.142:312-355;PF02037.24|SAP|SAP domain|XM_713075.2|m.142:21-52
CAALFM_C101570CA	522	XP_718170.1	XP_718170.1 DNA-directed RNA polymerase II subunit [Candida albicans SC5314]	100.0	sp|O14459|RPB7_SCHPO	sp|O14459|RPB7_SCHPO DNA-directed RNA polymerase II subunit rpb7 OS=Schizosaccharomyces pombe (strain 972 / ATCC 24843) GN=rpb7 PE=1 SV=1	88.1	_	_	_	_	_	_	GO:0000291|nuclear-transcribed mRNA catabolic process, exonucleolytic;GO:0006367|transcription initiation from RNA polymerase II promoter;GO:0010590|regulation of septum digestion after cytokinesis;GO:0045948|positive regulation of translational initiation;GO:0060213|positive regulation of nuclear-transcribed mRNA poly(A) tail shortening;GO:0097394|telomeric repeat-containing RNA transcription by…	GO:0000932|P-body;GO:0005634|nucleus;GO:0005665|RNA polymerase II, core complex;GO:0005829|cytosol;GO:0016591|RNA polymerase II, holoenzyme	GO:0003697|single-stranded DNA binding;GO:0003723|RNA binding;GO:0003727|single-stranded RNA binding;GO:0003899|DNA-directed 5'-3' RNA polymerase activity;GO:0031369|translation initiation factor binding	ko:K03015	RPB7, POLR2G	path:ko00230;path:ko00240;path:ko01100;path:ko03020;path:ko05016;path:ko05169	m.143|CAALFM_C101570CA:1-522(+)	complete	PF03876.14|SHS2_Rpb7-N|SHS2 domain found in N terminus of Rpb7p/Rpc25p/MJ0397|XM_713077.2|m.143:9-79;PF00575.20|S1|S1 RNA binding domain|XM_713077.2|m.143:80-157
CAALFM_C101580WA	531	XP_718171.1	XP_718171.1 mitochondrial 54S ribosomal protein YmL23 [Candida albicans SC5314]	100.0	sp|Q12487|RM23_YEAST	sp|Q12487|RM23_YEAST 54S ribosomal protein L23, mitochondrial OS=Saccharomyces cerevisiae (strain ATCC 204508 / S288c) GN=MRPL23 PE=1 SV=1	77.6	_	_	_	_	_	_	GO:0006412|translation;GO:0032543|mitochondrial translation	GO:0005762|mitochondrial large ribosomal subunit	GO:0003729|mRNA binding;GO:0003735|structural constituent of ribosome	ko:K02871	RP-L13, MRPL13, rplM	path:ko03010	m.144|CAALFM_C101580WA:1-531(+)	complete	PF00572.15|Ribosomal_L13|Ribosomal protein L13|XM_713078.2|m.144:16-138
CAALFM_C101590CA	3705	XP_718172.1	XP_718172.1 DNA-directed RNA polymerase II core subunit [Candida albicans SC5314]	100.0	sp|A5DHT2|RPB2_PICGU	sp|A5DHT2|RPB2_PICGU DNA-directed RNA polymerase II subunit RPB2 OS=Meyerozyma guilliermondii (strain ATCC 6260 / CBS 566 / DSM 6381 / JCM 1539 / NBRC 10279 / NRRL Y-324) GN=RPB2 PE=3 SV=3	94.3	_	_	_	_	_	_	GO:0006366|transcription by RNA polymerase II;GO:0031048|chromatin silencing by small RNA	GO:0005665|RNA polymerase II, core complex;GO:0005829|cytosol;GO:0031618|nuclear pericentric heterochromatin	GO:0003677|DNA binding;GO:0003723|RNA binding;GO:0003899|DNA-directed 5'-3' RNA polymerase activity;GO:0032549|ribonucleoside binding;GO:0046872|metal ion binding	ko:K03010	RPB2, POLR2B	path:ko00230;path:ko00240;path:ko01100;path:ko03020;path:ko05016;path:ko05169	m.145|CAALFM_C101590CA:1-3705(+)	complete	PF00562.25|RNA_pol_Rpb2_6|RNA polymerase Rpb2, domain 6|XM_713079.2|m.145:760-1131;PF04563.12|RNA_pol_Rpb2_1|RNA polymerase beta subunit|XM_713079.2|m.145:37-449;PF04561.11|RNA_pol_Rpb2_2|RNA polymerase Rpb2, domain 2|XM_713079.2|m.145:214-402;PF04560.17|RNA_pol_Rpb2_7|RNA polymerase Rpb2, domain 7|XM_713079.2|m.145:1133-1225;PF04566.10|RNA_pol_Rpb2_4|RNA polymerase Rpb2, domain 4|XM_713079.2|m.1…
CAALFM_C101600WA	882	XP_718173.2	XP_718173.2 mitochondrial 54S ribosomal protein YmL41 [Candida albicans SC5314]	99.3	sp|P32387|RM41_YEAST	sp|P32387|RM41_YEAST 54S ribosomal protein L41, mitochondrial OS=Saccharomyces cerevisiae (strain ATCC 204508 / S288c) GN=MRP20 PE=1 SV=1	59.5	_	_	_	_	_	_	GO:0032543|mitochondrial translation	GO:0005762|mitochondrial large ribosomal subunit	GO:0003723|RNA binding;GO:0003735|structural constituent of ribosome	ko:K02892	RP-L23, MRPL23, rplW	path:ko03010	m.146|CAALFM_C101600WA:1-882(+)	complete	PF00276.17|Ribosomal_L23|Ribosomal protein L23|XM_713080.2|m.146:139-202
CAALFM_C101610CA	876	XP_019330611.1	XP_019330611.1 hypothetical protein CAALFM_C101610CA [Candida albicans SC5314]	99.3	_	_	_	_	_	_	_	_	_	_	_	_	_	_	_	m.147|CAALFM_C101610CA:1-876(+)	complete	PF03134.16|TB2_DP1_HVA22|TB2/DP1, HVA22 family|XM_019475066.1|m.147:92-137
CAALFM_C101620CA	999	XP_718175.2	XP_718175.2 hypothetical protein CAALFM_C101620CA [Candida albicans SC5314]	100.0	sp|Q08651|ENV9_YEAST	sp|Q08651|ENV9_YEAST Probable oxidoreductase ENV9 OS=Saccharomyces cerevisiae (strain ATCC 204508 / S288c) GN=ENV9 PE=1 SV=1	65.6	_	_	_	_	_	_	GO:0006624|vacuolar protein processing;GO:0007033|vacuole organization	GO:0005739|mitochondrion;GO:0005773|vacuole;GO:0005811|lipid droplet;GO:0016021|integral component of membrane	GO:0016491|oxidoreductase activity	_	_	_	m.148|CAALFM_C101620CA:1-999(+)	complete	PF00106.22|adh_short|short chain dehydrogenase|XM_713082.2|m.148:25-182;PF13561.3|adh_short_C2|Enoyl-(Acyl carrier protein) reductase|XM_713082.2|m.148:34-180
CAALFM_C101630WA	684	XP_718176.2	XP_718176.2 hypothetical protein CAALFM_C101630WA [Candida albicans SC5314]	100.0	sp|O42636|CIA30_NEUCR	sp|O42636|CIA30_NEUCR Complex I intermediate-associated protein 30, mitochondrial OS=Neurospora crassa (strain ATCC 24698 / 74-OR23-1A / CBS 708.71 / DSM 1257 / FGSC 987) GN=cia30 PE=1 SV=1	54.2	_	_	_	_	_	_	GO:0006120|mitochondrial electron transport, NADH to ubiquinone	GO:0005747|mitochondrial respiratory chain complex I	GO:0051082|unfolded protein binding	ko:K18159	NDUFAF1, CIA30		m.149|CAALFM_C101630WA:1-684(+)	complete	PF08547.9|CIA30|Complex I intermediate-associated protein 30 (CIA30)|XM_713083.2|m.149:36-202
CAALFM_C101640WA	789	XP_019330612.1	XP_019330612.1 ribosomal 40S subunit protein S4A [Candida albicans SC5314]	98.5	sp|P47837|RS4_CANAX	sp|P47837|RS4_CANAX 40S ribosomal protein S4 OS=Candida albicans GN=RPS4 PE=3 SV=1	93.5	_	_	_	_	_	_	GO:0006412|translation	GO:0005840|ribosome	GO:0003735|structural constituent of ribosome;GO:0019843|rRNA binding	ko:K02987	RP-S4e, RPS4	path:ko03010	m.150|CAALFM_C101640WA:1-789(+)	complete	PF00900.17|Ribosomal_S4e|Ribosomal family S4e|XM_019475067.1|m.150:95-168;PF08071.9|RS4NT|RS4NT (NUC023) domain|XM_019475067.1|m.150:3-39;PF16121.2|40S_S4_C|40S ribosomal protein S4 C-terminus|XM_019475067.1|m.150:212-260;PF01479.22|S4|S4 domain|XM_019475067.1|m.150:43-90;PF00467.26|KOW|KOW motif|XM_019475067.1|m.150:178-202
CAALFM_C101650WA	1383	XP_718178.1	XP_718178.1 IMP 5'-nucleotidase [Candida albicans SC5314]	100.0	sp|Q5A8X9|ISN1_CANAL	sp|Q5A8X9|ISN1_CANAL IMP-specific 5'-nucleotidase 1 OS=Candida albicans (strain SC5314 / ATCC MYA-2876) GN=ISN1 PE=3 SV=1	100.0	_	_	_	_	_	_	GO:0006190|inosine salvage;GO:0009117|nucleotide metabolic process		GO:0000287|magnesium ion binding;GO:0050483|IMP 5'-nucleotidase activity	ko:K18550	ISN1	path:ko00230;path:ko00760;path:ko01100	m.151|CAALFM_C101650WA:1-1383(+)	complete	PF06437.8|ISN1|IMP-specific 5'-nucleotidase|XM_713085.2|m.151:1-451
CAALFM_C101660CA	82	_	_	_	_	_	_	_	_	_	_	_	_	_	_	_	_	_	_	_	_	_
CAALFM_C101670CA	4797	XP_718179.2	XP_718179.2 separase [Candida albicans SC5314]	99.5	sp|Q03018|ESP1_YEAST	sp|Q03018|ESP1_YEAST Separin OS=Saccharomyces cerevisiae (strain ATCC 204508 / S288c) GN=ESP1 PE=1 SV=2	49.8	_	_	_	_	_	_	GO:0000070|mitotic sister chromatid segregation;GO:0006915|apoptotic process;GO:0007096|regulation of exit from mitosis;GO:0031536|positive regulation of exit from mitosis;GO:0032515|negative regulation of phosphoprotein phosphatase activity;GO:0032888|regulation of mitotic spindle elongation;GO:0051307|meiotic chromosome separation	GO:0005634|nucleus;GO:0005737|cytoplasm;GO:0005816|spindle pole body;GO:0005819|spindle;GO:0072686|mitotic spindle	GO:0004197|cysteine-type endopeptidase activity	ko:K02365	ESP1	path:ko04110;path:ko04111;path:ko04113;path:ko04114	m.152|CAALFM_C101670CA:1-4797(+)	complete	PF03568.14|Peptidase_C50|Peptidase family C50|XM_713086.2|m.152:1102-1536
CAALFM_C101680CA	513	XP_718180.1	XP_718180.1 hypothetical protein CAALFM_C101680CA [Candida albicans SC5314]	100.0	sp|Q5A8X7|FYV4_CANAL	sp|Q5A8X7|FYV4_CANAL Protein FYV4, mitochondrial OS=Candida albicans (strain SC5314 / ATCC MYA-2876) GN=FYV4 PE=3 SV=1	100.0	_	_	_	_	_	_		GO:0005739|mitochondrion;GO:0005840|ribosome	_	_	_	_	m.153|CAALFM_C101680CA:1-513(+)	complete	PF09597.7|IGR|IGR protein motif|XM_713087.1|m.153:62-115
CAALFM_C101690CA	972	XP_718181.1	XP_718181.1 succinate--CoA ligase (GDP-forming) subunit alpha [Candida albicans SC5314]	100.0	sp|Q9P727|SUCA_NEUCR	sp|Q9P727|SUCA_NEUCR Succinate--CoA ligase [ADP-forming] subunit alpha, mitochondrial OS=Neurospora crassa (strain ATCC 24698 / 74-OR23-1A / CBS 708.71 / DSM 1257 / FGSC 987) GN=tca-8 PE=3 SV=1	84.5	_	_	_	_	_	_	GO:0006099|tricarboxylic acid cycle	GO:0005759|mitochondrial matrix	GO:0000166|nucleotide binding;GO:0004775|succinate-CoA ligase (ADP-forming) activity;GO:0004776|succinate-CoA ligase (GDP-forming) activity;GO:0048037|cofactor binding	ko:K01899	LSC1	path:ko00020;path:ko00640;path:ko01100;path:ko01110;path:ko01120;path:ko01130;path:ko01200	m.154|CAALFM_C101690CA:1-972(+)	complete	PF00549.16|Ligase_CoA|CoA-ligase|XM_713088.1|m.154:174-301;PF02629.16|CoA_binding|CoA binding domain|XM_713088.1|m.154:28-121;PF13607.3|Succ_CoA_lig|Succinyl-CoA ligase like flavodoxin domain|XM_713088.1|m.154:168-305
CAALFM_C101700WA	3201	KGT72362.1	KGT72362.1 hypothetical protein MEK_00161 [Candida albicans 12C]	99.3	sp|Q12386|ARP8_YEAST	sp|Q12386|ARP8_YEAST Actin-like protein ARP8 OS=Saccharomyces cerevisiae (strain ATCC 204508 / S288c) GN=ARP8 PE=1 SV=1	48.4	_	_	_	_	_	_	GO:0006302|double-strand break repair;GO:0006312|mitotic recombination;GO:0006338|chromatin remodeling;GO:0006351|transcription, DNA-templated;GO:0006355|regulation of transcription, DNA-templated;GO:0006974|cellular response to DNA damage stimulus;GO:0032508|DNA duplex unwinding	GO:0005634|nucleus;GO:0005737|cytoplasm;GO:0005856|cytoskeleton;GO:0031011|Ino80 complex	GO:0003729|mRNA binding;GO:0005524|ATP binding	ko:K11673	ACTR8, ARP8, INO80N		m.155|CAALFM_C101700WA:154-3201(+)	complete	PF00022.16|Actin|Actin|XM_713089.2|m.155:278-610
CAALFM_C101710WA	2004	XP_718183.1	XP_718183.1 hypothetical protein CAALFM_C101710WA [Candida albicans SC5314]	96.0	_	_	_	_	_	_	_	_	_	_	_	_	_	_	_	m.156|CAALFM_C101710WA:1-2004(+)	complete	_
CAALFM_C101720CA	87	_	_	_	_	_	_	_	_	_	_	_	_	_	_	_	_	_	_	_	_	_
CAALFM_C101730WA	73	_	_	_	_	_	_	_	_	_	_	_	_	_	_	_	_	_	_	_	_	_
CAALFM_C101740WA	2388	XP_712976.1	XP_712976.1 carnitine O-acetyltransferase [Candida albicans SC5314]	100.0	sp|P80235|CACM_YEAST	sp|P80235|CACM_YEAST Putative mitochondrial carnitine O-acetyltransferase OS=Saccharomyces cerevisiae (strain ATCC 204508 / S288c) GN=YAT1 PE=1 SV=2	55.4	_	_	_	_	_	_	GO:0006066|alcohol metabolic process;GO:0006631|fatty acid metabolic process;GO:0006810|transport;GO:0009437|carnitine metabolic process	GO:0005739|mitochondrion;GO:0005743|mitochondrial inner membrane	GO:0004092|carnitine O-acetyltransferase activity	ko:K00624	E2.3.1.7	path:ko04146	m.157|CAALFM_C101740WA:1-2388(+)	complete	PF00755.17|Carn_acyltransf|Choline/Carnitine o-acyltransferase|XM_707883.2|m.157:10-705
CAALFM_C101750WA	1902	XP_712975.2	XP_712975.2 hypothetical protein CAALFM_C101750WA [Candida albicans SC5314]	99.2	sp|P25351|YCR3_YEAST	sp|P25351|YCR3_YEAST Uncharacterized membrane protein YCR023C OS=Saccharomyces cerevisiae (strain ATCC 204508 / S288c) GN=YCR023C PE=1 SV=2	56.6	_	_	_	_	_	_	GO:0055085|transmembrane transport	GO:0000329|fungal-type vacuole membrane;GO:0016021|integral component of membrane	GO:0005215|transporter activity	_	_	_	m.158|CAALFM_C101750WA:1-1902(+)	complete	PF07690.13|MFS_1|Major Facilitator Superfamily|XM_707882.2|m.158:26-171;PF07690.13|MFS_1|Major Facilitator Superfamily|XM_707882.2|m.158:438-625;PF00083.21|Sugar_tr|Sugar (and other) transporter|XM_707882.2|m.158:35-170
CAALFM_C101760WA	2136	XP_712974.2	XP_712974.2 Fgr38p [Candida albicans SC5314]	99.0	_	_	_	_	_	_	_	_	_	_	_	_	_	_	_	m.159|CAALFM_C101760WA:1-2136(+)	complete	_
CAALFM_C101770WA	1131	XP_712973.1	XP_712973.1 Mak32p [Candida albicans SC5314]	100.0	sp|P23060|MAK32_YEAST	sp|P23060|MAK32_YEAST Protein MAK32 OS=Saccharomyces cerevisiae (strain ATCC 204508 / S288c) GN=MAK32 PE=4 SV=2	52.0	_	_	_	_	_	_	GO:0044419|interspecies interaction between organisms;GO:0046835|carbohydrate phosphorylation	GO:0005737|cytoplasm	GO:0019200|carbohydrate kinase activity	_	_	_	m.160|CAALFM_C101770WA:1-1131(+)	complete	PF00294.21|PfkB|pfkB family carbohydrate kinase|XM_707880.1|m.160:209-314
CAALFM_C101780CA	1875	XP_712971.2	XP_712971.2 Hol4p [Candida albicans SC5314]	100.0	_	_	_	_	_	_	_	_	_	_	_	_	_	_	_	m.161|CAALFM_C101780CA:1-1875(+)	complete	PF07690.13|MFS_1|Major Facilitator Superfamily|XM_707878.2|m.161:77-525;PF00083.21|Sugar_tr|Sugar (and other) transporter|XM_707878.2|m.161:76-266
CAALFM_C101790WA	3060	XP_019330613.1	XP_019330613.1 SBF complex DNA-binding subunit [Candida albicans SC5314]	99.7	_	_	_	_	_	_	_	_	_	_	_	_	ko:K06649	SWI4	path:ko04011;path:ko04111;path:ko04113	m.162|CAALFM_C101790WA:1-3060(+)	complete	PF12796.4|Ank_2|Ankyrin repeats (3 copies)|XM_019475068.1|m.162:485-573;PF00023.27|Ank|Ankyrin repeat|XM_019475068.1|m.162:422-453;PF00023.27|Ank|Ankyrin repeat|XM_019475068.1|m.162:548-573;PF13606.3|Ank_3|Ankyrin repeat|XM_019475068.1|m.162:421-448;PF13606.3|Ank_3|Ankyrin repeat|XM_019475068.1|m.162:548-573;PF13637.3|Ank_4|Ankyrin repeats (many copies)|XM_019475068.1|m.162:411-442;PF13637.3|Ank_…
CAALFM_C101800WA	720	RLP61488.1	RLP61488.1 hypothetical protein L150_00169 [Candida albicans Ca529L]	99.5	_	_	_	_	_	_	_	_	_	_	_	_	_	_	_	m.163|CAALFM_C101800WA:1-720(+)	complete	_
CAALFM_C101810CA	1530	XP_712968.1	XP_712968.1 Uga2p [Candida albicans SC5314]	99.8	sp|P0DOV9|SLAD_PSEPU	sp|P0DOV9|SLAD_PSEPU 3-sulfolactaldehyde dehydrogenase OS=Pseudomonas putida GN=PpSQ1_00395 PE=1 SV=1	71.4	_	_	_	_	_	_	GO:0009450|gamma-aminobutyric acid catabolic process		GO:0009013|succinate-semialdehyde dehydrogenase [NAD(P)+] activity	ko:K00135	gabD	path:ko00250;path:ko00310;path:ko00350;path:ko00650;path:ko00760;path:ko01100;path:ko01120	m.164|CAALFM_C101810CA:1-1530(+)	complete	PF00171.19|Aldedh|Aldehyde dehydrogenase family|XM_707875.1|m.164:36-501
CAALFM_C101820CA	1188	XP_712967.1	XP_712967.1 TFIIH complex kinase subunit [Candida albicans SC5314]	100.0	sp|P37366|CCL1_YEAST	sp|P37366|CCL1_YEAST Cyclin CCL1 OS=Saccharomyces cerevisiae (strain ATCC 204508 / S288c) GN=CCL1 PE=1 SV=1	61.0	_	_	_	_	_	_	GO:0006366|transcription by RNA polymerase II;GO:0042594|response to starvation;GO:0045737|positive regulation of cyclin-dependent protein serine/threonine kinase activity;GO:0045944|positive regulation of transcription by RNA polymerase II;GO:0070816|phosphorylation of RNA polymerase II C-terminal domain;GO:1901409|positive regulation of phosphorylation of RNA polymerase II C-terminal domain;GO:…	GO:0000307|cyclin-dependent protein kinase holoenzyme complex;GO:0005675|transcription factor TFIIH holo complex;GO:0070985|transcription factor TFIIK complex	GO:0016538|cyclin-dependent protein serine/threonine kinase regulator activity	ko:K06634	CCNH	path:ko03022;path:ko03420;path:ko04110	m.165|CAALFM_C101820CA:1-1188(+)	complete	PF16899.2|Cyclin_C_2|Cyclin C-terminal domain|XM_707874.2|m.165:199-344;PF00134.20|Cyclin_N|Cyclin, N-terminal domain|XM_707874.2|m.165:100-195
CAALFM_C101830CA	573	XP_712965.1	XP_712965.1 E2 ubiquitin-conjugating protein [Candida albicans SC5314]	100.0	sp|Q9P7R4|UBC8_SCHPO	sp|Q9P7R4|UBC8_SCHPO Ubiquitin-conjugating enzyme E2 8 OS=Schizosaccharomyces pombe (strain 972 / ATCC 24843) GN=ubc8 PE=3 SV=1	81.0	_	_	_	_	_	_	GO:0006511|ubiquitin-dependent protein catabolic process;GO:0043161|proteasome-mediated ubiquitin-dependent protein catabolic process	GO:0005737|cytoplasm	GO:0005524|ATP binding;GO:0031625|ubiquitin protein ligase binding;GO:0061630|ubiquitin protein ligase activity;GO:0061631|ubiquitin conjugating enzyme activity	ko:K10576	UBE2H, UBC8	path:ko04120	m.166|CAALFM_C101830CA:1-573(+)	complete	PF00179.23|UQ_con|Ubiquitin-conjugating enzyme|XM_707872.2|m.166:10-142
CAALFM_C101840CA	555	XP_712964.1	XP_712964.1 hypothetical protein CAALFM_C101840CA [Candida albicans SC5314]	99.5	_	_	_	_	_	_	_	_	_	_	_	_	_	_	_	m.167|CAALFM_C101840CA:1-555(+)	complete	PF02115.14|Rho_GDI|RHO protein GDP dissociation inhibitor|XM_707871.2|m.167:25-165
CAALFM_C101850CA	831	XP_712963.1	XP_712963.1 hypothetical protein CAALFM_C101850CA [Candida albicans SC5314]	99.6	_	_	_	_	_	_	_	_	_	_	_	_	ko:K14407	CSTF2, RNA15	path:ko03015	m.168|CAALFM_C101850CA:1-831(+)	complete	PF14327.3|CSTF2_hinge|Hinge domain of cleavage stimulation factor subunit 2|XM_707870.1|m.168:134-212;PF00076.19|RRM_1|RNA recognition motif. (a.k.a. RRM, RBD, or RNP domain)|XM_707870.1|m.168:45-110
CAALFM_C101860WA	918	RLP61494.1	RLP61494.1 transcription elongation factor S-II [Candida albicans Ca529L]	99.3	sp|P07273|TFS2_YEAST	sp|P07273|TFS2_YEAST Transcription elongation factor S-II OS=Saccharomyces cerevisiae (strain ATCC 204508 / S288c) GN=DST1 PE=1 SV=4	58.3	_	_	_	_	_	_	GO:0001193|maintenance of transcriptional fidelity during DNA-templated transcription elongation from RNA polymerase II promoter;GO:0006362|transcription elongation from RNA polymerase I promoter;GO:0006367|transcription initiation from RNA polymerase II promoter;GO:0006368|transcription elongation from RNA polymerase II promoter;GO:0006383|transcription by RNA polymerase III;GO:0031440|regulatio…	GO:0005634|nucleus	GO:0000993|RNA polymerase II complex binding;GO:0001012|RNA polymerase II regulatory region DNA binding;GO:0001139|RNA polymerase II complex recruiting activity;GO:0008270|zinc ion binding	ko:K03145	TFIIS		m.169|CAALFM_C101860WA:1-918(+)	complete	PF07500.11|TFIIS_M|Transcription factor S-II (TFIIS), central domain|XM_707869.2|m.169:144-251;PF01096.15|TFIIS_C|Transcription factor S-II (TFIIS)|XM_707869.2|m.169:265-303;PF08711.8|Med26|TFIIS helical bundle-like domain|XM_707869.2|m.169:24-75
CAALFM_C101870CA	1491	XP_712961.1	XP_712961.1 cystathionine beta-synthase [Candida albicans SC5314]	100.0	sp|P32582|CBS_YEAST	sp|P32582|CBS_YEAST Cystathionine beta-synthase OS=Saccharomyces cerevisiae (strain ATCC 204508 / S288c) GN=CYS4 PE=1 SV=1	71.2	_	_	_	_	_	_	GO:0006535|cysteine biosynthetic process from serine;GO:0007089|traversing start control point of mitotic cell cycle;GO:0019343|cysteine biosynthetic process via cystathionine;GO:0019346|transsulfuration;GO:0070814|hydrogen sulfide biosynthetic process	GO:0005737|cytoplasm;GO:0010494|cytoplasmic stress granule	GO:0004122|cystathionine beta-synthase activity;GO:0030170|pyridoxal phosphate binding	ko:K01697	CBS	path:ko00260;path:ko00270;path:ko01100;path:ko01130;path:ko01230	m.170|CAALFM_C101870CA:1-1491(+)	complete	PF00291.22|PALP|Pyridoxal-phosphate dependent enzyme|XM_707868.2|m.170:16-309;PF00571.25|CBS|CBS domain|XM_707868.2|m.170:358-405
CAALFM_C101880CA	2328	XP_712960.2	XP_712960.2 Ptr3p [Candida albicans SC5314]	98.6	_	_	_	_	_	_	_	_	_	_	_	_	_	_	_	m.171|CAALFM_C101880CA:1-2328(+)	complete	_
CAALFM_C101890CA	1530	XP_712959.2	XP_712959.2 hypothetical protein CAALFM_C101890CA [Candida albicans SC5314]	99.0	sp|P38349|UBX7_YEAST	sp|P38349|UBX7_YEAST UBX domain-containing protein 7 OS=Saccharomyces cerevisiae (strain ATCC 204508 / S288c) GN=UBX7 PE=1 SV=1	48.3	_	_	_	_	_	_	GO:0006511|ubiquitin-dependent protein catabolic process;GO:0030435|sporulation resulting in formation of a cellular spore	GO:0005635|nuclear envelope;GO:0005783|endoplasmic reticulum	_	_	_	_	m.172|CAALFM_C101890CA:1-1530(+)	complete	PF00789.17|UBX|UBX domain|XM_707866.2|m.172:218-312
CAALFM_C101900CA	1518	XP_712958.2	XP_712958.2 hypothetical protein CAALFM_C101900CA [Candida albicans SC5314]	100.0	sp|Q04600|TMA64_YEAST	sp|Q04600|TMA64_YEAST Translation machinery-associated protein 64 OS=Saccharomyces cerevisiae (strain ATCC 204508 / S288c) GN=TMA64 PE=1 SV=1	50.9	_	_	_	_	_	_	GO:0001731|formation of translation preinitiation complex;GO:0002192|IRES-dependent translational initiation of linear mRNA;GO:0006364|rRNA processing		GO:0003723|RNA binding;GO:0003743|translation initiation factor activity	ko:K15027	EIF2D		m.173|CAALFM_C101900CA:1-1518(+)	complete	PF01253.19|SUI1|Translation initiation factor SUI1|XM_707865.2|m.173:417-488
CAALFM_C101910WA	1065	XP_712957.2	XP_712957.2 hypothetical protein CAALFM_C101910WA [Candida albicans SC5314]	99.7	sp|P40093|YEY6_YEAST	sp|P40093|YEY6_YEAST UPF0160 protein YER156C OS=Saccharomyces cerevisiae (strain ATCC 204508 / S288c) GN=YER156C PE=1 SV=1	82.2	_	_	_	_	_	_	_	_	_	_	_	_	m.174|CAALFM_C101910WA:1-1065(+)	complete	PF03690.10|UPF0160|Uncharacterised protein family (UPF0160)|XM_707864.2|m.174:34-351
CAALFM_C101920WA	3825	XP_712956.2	XP_712956.2 Roa1p [Candida albicans SC5314]	99.5	sp|Q08234|YO075_YEAST	sp|Q08234|YO075_YEAST Uncharacterized ABC transporter ATP-binding protein/permease YOL075C OS=Saccharomyces cerevisiae (strain ATCC 204508 / S288c) GN=YOL075C PE=1 SV=3	54.6	_	_	_	_	_	_	GO:0006810|transport	GO:0000329|fungal-type vacuole membrane;GO:0016021|integral component of membrane	GO:0005524|ATP binding;GO:0042626|ATPase-coupled transmembrane transporter activity	_	_	_	m.175|CAALFM_C101920WA:1-3825(+)	complete	PF00005.24|ABC_tran|ABC transporter|XM_707863.2|m.175:53-207;PF00005.24|ABC_tran|ABC transporter|XM_707863.2|m.175:708-864;PF01061.21|ABC2_membrane|ABC-2 type transporter|XM_707863.2|m.175:365-578;PF01061.21|ABC2_membrane|ABC-2 type transporter|XM_707863.2|m.175:1009-1206
CAALFM_C101930WA	1101	XP_019330614.1	XP_019330614.1 hypothetical protein CAALFM_C101930WA [Candida albicans SC5314]	99.7	_	_	_	_	_	_	_	_	_	_	_	_	_	_	_	m.176|CAALFM_C101930WA:1-1101(+)	complete	PF16561.2|AMPK1_CBM|Glycogen recognition site of AMP-activated protein kinase|XM_019475069.1|m.176:6-87
CAALFM_C101940CA	507	XP_712954.1	XP_712954.1 signal recognition particle subunit [Candida albicans SC5314]	100.0	_	_	_	_	_	_	_	_	_	_	_	_	_	_	_	m.177|CAALFM_C101940CA:1-507(+)	complete	PF05486.9|SRP9-21|Signal recognition particle 9 kDa protein (SRP9)|XM_707861.1|m.177:5-95
CAALFM_C101950CA	546	XP_712953.1	XP_712953.1 hypothetical protein CAALFM_C101950CA [Candida albicans SC5314]	99.4	_	_	_	_	_	_	_	_	_	_	_	_	_	_	_	m.178|CAALFM_C101950CA:1-546(+)	complete	PF05620.8|DUF788|Protein of unknown function (DUF788)|XM_707860.1|m.178:1-172
CAALFM_C101970WA	279	XP_019330615.1	XP_019330615.1 hypothetical protein CAALFM_C101970WA [Candida albicans SC5314]	98.9	_	_	_	_	_	_	_	_	_	_	_	_	_	_	_	_	_	_
CAALFM_C101980WA	1638	XP_712952.2	XP_712952.2 Hgt1p [Candida albicans SC5314]	100.0	sp|O74713|HGT1_CANAX	sp|O74713|HGT1_CANAX High-affinity glucose transporter OS=Candida albicans GN=HGT1 PE=3 SV=1	100.0	_	_	_	_	_	_	GO:0030447|filamentous growth;GO:0034605|cellular response to heat;GO:0035690|cellular response to drug;GO:0036168|filamentous growth of a population of unicellular organisms in response to heat;GO:0036178|filamentous growth of a population of unicellular organisms in response to neutral pH;GO:0036244|cellular response to neutral pH;GO:0045916|negative regulation of complement activation	GO:0005886|plasma membrane;GO:0016021|integral component of membrane	GO:0005355|glucose transmembrane transporter activity	_	_	_	m.179|CAALFM_C101980WA:1-1638(+)	complete	PF00083.21|Sugar_tr|Sugar (and other) transporter|XM_707859.2|m.179:34-494;PF07690.13|MFS_1|Major Facilitator Superfamily|XM_707859.2|m.179:38-388
CAALFM_C101990WA	1029	XP_712951.1	XP_712951.1 Hsp30p [Candida albicans SC5314]	100.0	sp|P25619|HSP30_YEAST	sp|P25619|HSP30_YEAST 30 kDa heat shock protein OS=Saccharomyces cerevisiae (strain ATCC 204508 / S288c) GN=HSP30 PE=1 SV=1	56.8	_	_	_	_	_	_	GO:0006974|cellular response to DNA damage stimulus;GO:0032780|negative regulation of ATPase activity;GO:0034605|cellular response to heat;GO:0070301|cellular response to hydrogen peroxide;GO:0071361|cellular response to ethanol;GO:0071470|cellular response to osmotic stress	GO:0005886|plasma membrane;GO:0016021|integral component of membrane	GO:0005216|ion channel activity	_	_	_	m.180|CAALFM_C101990WA:1-1029(+)	complete	PF01036.15|Bac_rhodopsin|Bacteriorhodopsin-like protein|XM_707858.2|m.180:40-281
CAALFM_C102000WA	1002	EEQ42956.1	EEQ42956.1 conserved hypothetical protein [Candida albicans WO-1]	100.0	_	_	_	_	_	_	_	_	_	_	_	_	ko:K20724	TMEM33		m.181|CAALFM_C102000WA:1-1002(+)	complete	PF03661.10|UPF0121|Uncharacterised protein family (UPF0121)|XM_707857.2|m.181:77-312
CAALFM_C102010CA	2106	XP_019330616.1	XP_019330616.1 Zcf24p [Candida albicans SC5314]	99.4	_	_	_	_	_	_	_	_	_	_	_	_	_	_	_	m.182|CAALFM_C102010CA:1-2106(+)	complete	PF04082.15|Fungal_trans|Fungal specific transcription factor domain|XM_019475071.1|m.182:252-399;PF00172.15|Zn_clus|Fungal Zn(2)-Cys(6) binuclear cluster domain|XM_019475071.1|m.182:20-52
CAALFM_C102020WA	624	XP_712948.1	XP_712948.1 5-formyltetrahydrofolate cyclo-ligase [Candida albicans SC5314]	99.5	sp|P40099|FTHC_YEAST	sp|P40099|FTHC_YEAST 5-formyltetrahydrofolate cyclo-ligase OS=Saccharomyces cerevisiae (strain ATCC 204508 / S288c) GN=FAU1 PE=1 SV=1	59.5	_	_	_	_	_	_	GO:0009396|folic acid-containing compound biosynthetic process;GO:0035999|tetrahydrofolate interconversion	GO:0005739|mitochondrion	GO:0005524|ATP binding;GO:0030272|5-formyltetrahydrofolate cyclo-ligase activity	ko:K01934	MTHFS	path:ko00670;path:ko01100	m.183|CAALFM_C102020WA:1-624(+)	complete	PF01812.17|5-FTHF_cyc-lig|5-formyltetrahydrofolate cyclo-ligase family|XM_707855.2|m.183:10-202
CAALFM_C102030CA	444	XP_712947.1	XP_712947.1 hypothetical protein CAALFM_C102030CA [Candida albicans SC5314]	100.0	sp|Q502I6|NB5R4_DANRE	sp|Q502I6|NB5R4_DANRE Cytochrome b5 reductase 4 OS=Danio rerio GN=cyb5r4 PE=2 SV=1	58.8	_	_	_	_	_	_		GO:0005783|endoplasmic reticulum	GO:0004128|cytochrome-b5 reductase activity, acting on NAD(P)H;GO:0016491|oxidoreductase activity;GO:0020037|heme binding;GO:0046872|metal ion binding	_	_	_	m.184|CAALFM_C102030CA:1-444(+)	complete	PF00173.25|Cyt-b5|Cytochrome b5-like Heme/Steroid binding domain|XM_707854.2|m.184:74-143
CAALFM_C102040CA	2475	XP_713755.2	XP_713755.2 putative ubiquitin-specific protease [Candida albicans SC5314]	94.9	_	_	_	_	_	_	_	_	_	_	_	_	ko:K11874	UBP16		m.185|CAALFM_C102040CA:1-2475(+)	complete	PF00443.26|UCH|Ubiquitin carboxyl-terminal hydrolase|XM_708662.2|m.185:101-630
CAALFM_C102050CA	2583	XP_713757.1	XP_713757.1 Pho91p [Candida albicans SC5314]	99.9	sp|P27514|PHO91_YEAST	sp|P27514|PHO91_YEAST Low-affinity phosphate transporter PHO91 OS=Saccharomyces cerevisiae (strain ATCC 204508 / S288c) GN=PHO91 PE=1 SV=2	62.0	_	_	_	_	_	_	GO:0006797|polyphosphate metabolic process;GO:0006814|sodium ion transport;GO:0006817|phosphate ion transport;GO:0015794|glycerol-3-phosphate transmembrane transport;GO:2000185|regulation of phosphate transmembrane transport	GO:0000329|fungal-type vacuole membrane;GO:0016021|integral component of membrane;GO:1990816|vacuole-mitochondrion membrane contact site	GO:0005315|inorganic phosphate transmembrane transporter activity;GO:0015169|glycerol-3-phosphate transmembrane transporter activity	ko:K14430	PHO87_91		m.186|CAALFM_C102050CA:1-2583(+)	complete	PF03105.16|SPX|SPX domain|XM_708664.2|m.186:1-68;PF03105.16|SPX|SPX domain|XM_708664.2|m.186:62-289;PF00939.16|Na_sulph_symp|Sodium:sulfate symporter transmembrane region|XM_708664.2|m.186:402-853;PF03600.13|CitMHS|Citrate transporter|XM_708664.2|m.186:435-793
CAALFM_C102060WA	267	XP_019330617.1	XP_019330617.1 hypothetical protein CAALFM_C102060WA [Candida albicans SC5314]	98.9	_	_	_	_	_	_	_	_	_	_	_	_	_	_	_	_	_	_
CAALFM_C102070WA	996	XP_713758.1	XP_713758.1 Hsp31p [Candida albicans SC5314]	99.7	sp|P25619|HSP30_YEAST	sp|P25619|HSP30_YEAST 30 kDa heat shock protein OS=Saccharomyces cerevisiae (strain ATCC 204508 / S288c) GN=HSP30 PE=1 SV=1	51.2	_	_	_	_	_	_	GO:0006974|cellular response to DNA damage stimulus;GO:0032780|negative regulation of ATPase activity;GO:0034605|cellular response to heat;GO:0070301|cellular response to hydrogen peroxide;GO:0071361|cellular response to ethanol;GO:0071470|cellular response to osmotic stress	GO:0005886|plasma membrane;GO:0016021|integral component of membrane	GO:0005216|ion channel activity	_	_	_	m.187|CAALFM_C102070WA:1-996(+)	complete	PF01036.15|Bac_rhodopsin|Bacteriorhodopsin-like protein|XM_708665.2|m.187:43-284
CAALFM_C102080WA	1140	XP_713759.1	XP_713759.1 Set6p [Candida albicans SC5314]	99.7	_	_	_	_	_	_	_	_	_	_	_	_	ko:K11426	SMYD		m.188|CAALFM_C102080WA:1-1140(+)	complete	PF00856.25|SET|SET domain|XM_708666.2|m.188:35-346
CAALFM_C102090CA	1488	XP_713760.2	XP_713760.2 hypothetical protein CAALFM_C102090CA [Candida albicans SC5314]	100.0	sp|P53255|DRN1_YEAST	sp|P53255|DRN1_YEAST CWF19-like protein DRN1 OS=Saccharomyces cerevisiae (strain ATCC 204508 / S288c) GN=DRN1 PE=1 SV=1	53.7	_	_	_	_	_	_	GO:0000398|mRNA splicing, via spliceosome	GO:0005634|nucleus;GO:0005829|cytosol	GO:0008047|enzyme activator activity;GO:0061632|RNA lariat debranching enzyme activator activity	_	_	_	m.189|CAALFM_C102090CA:1-1488(+)	complete	PF04677.12|CwfJ_C_1|Protein similar to CwfJ C-terminus 1|XM_708667.2|m.189:257-378;PF04676.11|CwfJ_C_2|Protein similar to CwfJ C-terminus 2|XM_708667.2|m.189:415-494
CAALFM_C102100WA	1617	XP_713761.2	XP_713761.2 hypothetical protein CAALFM_C102100WA [Candida albicans SC5314]	99.3	sp|Q7PHR1|KIF1A_ANOGA	sp|Q7PHR1|KIF1A_ANOGA Kinesin-like protein unc-104 OS=Anopheles gambiae GN=unc-104 PE=3 SV=3	52.4	_	_	_	_	_	_	GO:0007018|microtubule-based movement;GO:0030705|cytoskeleton-dependent intracellular transport;GO:0047496|vesicle transport along microtubule;GO:0048489|synaptic vesicle transport	GO:0005737|cytoplasm;GO:0005871|kinesin complex;GO:0005874|microtubule;GO:0005875|microtubule associated complex;GO:0045202|synapse	GO:0003777|microtubule motor activity;GO:0005524|ATP binding;GO:0008017|microtubule binding;GO:0016887|ATPase activity	_	_	_	m.190|CAALFM_C102100WA:1-1617(+)	complete	PF00225.20|Kinesin|Kinesin motor domain|XM_708668.2|m.190:10-382;PF16796.2|Microtub_bd|Microtubule binding|XM_708668.2|m.190:4-172
CAALFM_C102110CA	1638	XP_713762.1	XP_713762.1 Hgt2p [Candida albicans SC5314]	100.0	sp|O74713|HGT1_CANAX	sp|O74713|HGT1_CANAX High-affinity glucose transporter OS=Candida albicans GN=HGT1 PE=3 SV=1	97.4	_	_	_	_	_	_	GO:0030447|filamentous growth;GO:0034605|cellular response to heat;GO:0035690|cellular response to drug;GO:0036168|filamentous growth of a population of unicellular organisms in response to heat;GO:0036178|filamentous growth of a population of unicellular organisms in response to neutral pH;GO:0036244|cellular response to neutral pH;GO:0045916|negative regulation of complement activation	GO:0005886|plasma membrane;GO:0016021|integral component of membrane	GO:0005355|glucose transmembrane transporter activity	_	_	_	m.191|CAALFM_C102110CA:1-1638(+)	complete	PF00083.21|Sugar_tr|Sugar (and other) transporter|XM_708669.2|m.191:34-494;PF07690.13|MFS_1|Major Facilitator Superfamily|XM_708669.2|m.191:38-373
CAALFM_C102120CA	1788	XP_713763.1	XP_713763.1 putative serine/threonine protein kinase [Candida albicans SC5314]	99.5	sp|Q12505|SKS1_YEAST	sp|Q12505|SKS1_YEAST Serine/threonine-protein kinase SKS1 OS=Saccharomyces cerevisiae (strain ATCC 204508 / S288c) GN=SKS1 PE=1 SV=1	48.4	_	_	_	_	_	_	GO:0006468|protein phosphorylation;GO:0007124|pseudohyphal growth;GO:0009749|response to glucose;GO:0035556|intracellular signal transduction;GO:0045944|positive regulation of transcription by RNA polymerase II	GO:0005634|nucleus	GO:0004674|protein serine/threonine kinase activity;GO:0005524|ATP binding	_	_	_	m.192|CAALFM_C102120CA:1-1788(+)	complete	PF00069.22|Pkinase|Protein kinase domain|XM_708670.1|m.192:158-329;PF00069.22|Pkinase|Protein kinase domain|XM_708670.1|m.192:365-444;PF07714.14|Pkinase_Tyr|Protein tyrosine kinase|XM_708670.1|m.192:156-330
CAALFM_C102130CA	1548	XP_713764.1	XP_713764.1 galactokinase [Candida albicans SC5314]	100.0	sp|P56091|GAL1_CANAX	sp|P56091|GAL1_CANAX Galactokinase OS=Candida albicans GN=GAL1 PE=3 SV=1	99.0	_	_	_	_	_	_	GO:0006012|galactose metabolic process	GO:0005737|cytoplasm	GO:0004335|galactokinase activity;GO:0005524|ATP binding;GO:0005534|galactose binding	ko:K00849	galK	path:ko00052;path:ko00520;path:ko01100	m.193|CAALFM_C102130CA:1-1548(+)	complete	PF10509.6|GalKase_gal_bdg|Galactokinase galactose-binding signature|XM_708671.2|m.193:30-77;PF00288.23|GHMP_kinases_N|GHMP kinases N terminal domain|XM_708671.2|m.193:146-213;PF08544.10|GHMP_kinases_C|GHMP kinases C terminal|XM_708671.2|m.193:409-480
CAALFM_C102150WA	2028	XP_713766.2	XP_713766.2 bifunctional UDP-glucose 4-epimerase/aldose 1-epimerase [Candida albicans SC5314]	100.0	sp|Q9HDU3|GAL10_SCHPO	sp|Q9HDU3|GAL10_SCHPO Bifunctional protein gal10 OS=Schizosaccharomyces pombe (strain 972 / ATCC 24843) GN=gal10 PE=3 SV=1	76.7	_	_	_	_	_	_	GO:0006012|galactose metabolic process;GO:0042125|protein galactosylation	GO:0005634|nucleus;GO:0005829|cytosol	GO:0003978|UDP-glucose 4-epimerase activity;GO:0004034|aldose 1-epimerase activity;GO:0030246|carbohydrate binding	ko:K01785	galM, GALM	path:ko00010;path:ko00052;path:ko01100;path:ko01110;path:ko01120;path:ko01130	m.194|CAALFM_C102150WA:1-2028(+)	complete	PF01263.17|Aldose_epim|Aldose 1-epimerase|XM_708673.2|m.194:371-672;PF16363.2|GDP_Man_Dehyd|GDP-mannose 4,6 dehydratase|XM_708673.2|m.194:7-335;PF01370.18|Epimerase|NAD dependent epimerase/dehydratase family|XM_708673.2|m.194:6-264;PF02719.12|Polysacc_synt_2|Polysaccharide biosynthesis protein|XM_708673.2|m.194:6-127;PF01073.16|3Beta_HSD|3-beta hydroxysteroid dehydrogenase/isomerase family|XM_708…
CAALFM_C102160WA	507	XP_713767.1	XP_713767.1 TRAPP subunit [Candida albicans SC5314]	100.0	sp|Q03784|TRS23_YEAST	sp|Q03784|TRS23_YEAST Trafficking protein particle complex subunit 23 OS=Saccharomyces cerevisiae (strain ATCC 204508 / S288c) GN=TRS23 PE=1 SV=1	54.1	_	_	_	_	_	_	GO:0006888|endoplasmic reticulum to Golgi vesicle-mediated transport;GO:0006914|autophagy;GO:0051276|chromosome organization;GO:0065009|regulation of molecular function	GO:0000407|phagophore assembly site;GO:0005783|endoplasmic reticulum;GO:1990070|TRAPPI protein complex;GO:1990071|TRAPPII protein complex;GO:1990072|TRAPPIII protein complex	_	ko:K20303	TRAPPC4, TRS23		m.195|CAALFM_C102160WA:1-507(+)	complete	PF04099.9|Sybindin|Sybindin-like family|XM_708674.1|m.195:3-167;PF04628.10|Sedlin_N|Sedlin, N-terminal conserved region|XM_708674.1|m.195:89-165
CAALFM_C102170CA	963	XP_713768.1	XP_713768.1 Gal102p [Candida albicans SC5314]	99.7	sp|Q9HDU4|YHEB_SCHPO	sp|Q9HDU4|YHEB_SCHPO Uncharacterized protein PB2B2.11 OS=Schizosaccharomyces pombe (strain 972 / ATCC 24843) GN=SPBPB2B2.11 PE=3 SV=1	64.7	_	_	_	_	_	_	GO:0006012|galactose metabolic process;GO:0042125|protein galactosylation	GO:0005634|nucleus;GO:0005829|cytosol	GO:0016491|oxidoreductase activity	ko:K01710	E4.2.1.46, rfbB, rffG	path:ko00521;path:ko00523;path:ko00525;path:ko01055;path:ko01130	m.196|CAALFM_C102170CA:1-963(+)	complete	PF16363.2|GDP_Man_Dehyd|GDP-mannose 4,6 dehydratase|XM_708675.1|m.196:11-309;PF01370.18|Epimerase|NAD dependent epimerase/dehydratase family|XM_708675.1|m.196:9-250;PF01073.16|3Beta_HSD|3-beta hydroxysteroid dehydrogenase/isomerase family|XM_708675.1|m.196:10-230;PF07993.9|NAD_binding_4|Male sterility protein|XM_708675.1|m.196:72-207;PF02719.12|Polysacc_synt_2|Polysaccharide biosynthesis protein|…
CAALFM_C102180WA	1161	XP_713769.2	XP_713769.2 UDP-glucose:hexose-1-phosphate uridylyltransferase [Candida albicans SC5314]	100.0	sp|Q9HDU5|GAL7_SCHPO	sp|Q9HDU5|GAL7_SCHPO Galactose-1-phosphate uridylyltransferase OS=Schizosaccharomyces pombe (strain 972 / ATCC 24843) GN=gal7 PE=3 SV=1	85.5	_	_	_	_	_	_	GO:0006012|galactose metabolic process;GO:0033499|galactose catabolic process via UDP-galactose;GO:0042125|protein galactosylation;GO:0052574|UDP-D-galactose biosynthetic process	GO:0005634|nucleus;GO:0005737|cytoplasm;GO:0005829|cytosol	GO:0008108|UDP-glucose:hexose-1-phosphate uridylyltransferase activity;GO:0008270|zinc ion binding	ko:K00965	galT, GALT	path:ko00052;path:ko00520;path:ko01100;path:ko04917	m.197|CAALFM_C102180WA:1-1161(+)	complete	PF01087.19|GalP_UDP_transf|Galactose-1-phosphate uridyl transferase, N-terminal domain|XM_708676.2|m.197:22-210;PF02744.14|GalP_UDP_tr_C|Galactose-1-phosphate uridyl transferase, C-terminal domain|XM_708676.2|m.197:217-382
CAALFM_C102190WA	939	XP_713770.1	XP_713770.1 Abp140p [Candida albicans SC5314]	99.7	sp|Q08641|AB140_YEAST	sp|Q08641|AB140_YEAST tRNA(Thr) (cytosine(32)-N(3))-methyltransferase OS=Saccharomyces cerevisiae (strain ATCC 204508 / S288c) GN=ABP140 PE=1 SV=3	82.0	_	_	_	_	_	_	GO:0030488|tRNA methylation;GO:0051017|actin filament bundle assembly	GO:0005884|actin filament;GO:0030479|actin cortical patch;GO:0032432|actin filament bundle	GO:0030674|protein binding, bridging;GO:0051015|actin filament binding;GO:0052735|tRNA (cytosine-3-)-methyltransferase activity	ko:K17053	ABP140		m.198|CAALFM_C102190WA:1-939(+)	complete	PF08242.9|Methyltransf_12|Methyltransferase domain|XM_708677.1|m.198:119-227;PF13489.3|Methyltransf_23|Methyltransferase domain|XM_708677.1|m.198:103-276;PF13649.3|Methyltransf_25|Methyltransferase domain|XM_708677.1|m.198:118-226;PF08241.9|Methyltransf_11|Methyltransferase domain|XM_708677.1|m.198:119-230;PF13847.3|Methyltransf_31|Methyltransferase domain|XM_708677.1|m.198:115-234
CAALFM_C102200CA	837	XP_713771.2	XP_713771.2 hypothetical protein CAALFM_C102200CA [Candida albicans SC5314]	99.6	sp|Q59VY1|ATG5_CANAL	sp|Q59VY1|ATG5_CANAL Autophagy protein 5 OS=Candida albicans (strain SC5314 / ATCC MYA-2876) GN=ATG5 PE=3 SV=2	99.6	_	_	_	_	_	_	GO:0006914|autophagy;GO:0015031|protein transport	GO:0034045|phagophore assembly site membrane	_	ko:K08339	ATG5	path:ko04136;path:ko04137;path:ko04138;path:ko04140;path:ko04211;path:ko04213;path:ko04216;path:ko04621;path:ko04622;path:ko05131	m.199|CAALFM_C102200CA:1-837(+)	complete	PF04106.9|APG5|Autophagy protein Apg5|XM_708678.2|m.199:80-275
CAALFM_C102210WA	1713	XP_713772.2	XP_713772.2 hypothetical protein CAALFM_C102210WA [Candida albicans SC5314]	99.6	_	_	_	_	_	_	_	_	_	_	_	_	_	_	_	m.200|CAALFM_C102210WA:1-1713(+)	complete	_
CAALFM_C102220CA	1011	XP_713773.1	XP_713773.1 NADHX epimerase [Candida albicans SC5314]	99.7	sp|Q59VX9|NNRE_CANAL	sp|Q59VX9|NNRE_CANAL NAD(P)H-hydrate epimerase OS=Candida albicans (strain SC5314 / ATCC MYA-2876) GN=CAALFM_C102220CA PE=3 SV=2	99.6	_	_	_	_	_	_		GO:0005739|mitochondrion	GO:0000166|nucleotide binding;GO:0016853|isomerase activity;GO:0046872|metal ion binding	ko:K17759	AIBP, nnrE		m.201|CAALFM_C102220CA:1-1011(+)	complete	PF03853.12|YjeF_N|YjeF-related protein N-terminus|XM_708680.2|m.201:109-290
CAALFM_C102230WA	2013	XP_713774.1	XP_713774.1 septin [Candida albicans SC5314]	99.0	sp|Q59VX8|SHS1_CANAL	sp|Q59VX8|SHS1_CANAL Septation protein 7 OS=Candida albicans (strain SC5314 / ATCC MYA-2876) GN=SEP7 PE=1 SV=1	99.0	_	_	_	_	_	_	GO:0007049|cell cycle;GO:0030448|hyphal growth;GO:0051301|cell division	GO:0005935|cellular bud neck;GO:0005940|septin ring;GO:0030428|cell septum	GO:0005525|GTP binding;GO:0016787|hydrolase activity	ko:K16946	SHS1		m.202|CAALFM_C102230WA:1-2013(+)	complete	PF00735.15|Septin|Septin|XM_708681.2|m.202:33-359;PF01926.20|MMR_HSR1|50S ribosome-binding GTPase|XM_708681.2|m.202:39-162
CAALFM_C102240WA	2628	XP_713775.1	XP_713775.1 karyopherin beta [Candida albicans SC5314]	100.0	sp|Q06142|IMB1_YEAST	sp|Q06142|IMB1_YEAST Importin subunit beta-1 OS=Saccharomyces cerevisiae (strain ATCC 204508 / S288c) GN=KAP95 PE=1 SV=1	70.6	_	_	_	_	_	_	GO:0006606|protein import into nucleus;GO:0006607|NLS-bearing protein import into nucleus;GO:0006610|ribosomal protein import into nucleus;GO:0006612|protein targeting to membrane;GO:0006656|phosphatidylcholine biosynthetic process;GO:0051028|mRNA transport;GO:0051292|nuclear pore complex assembly;GO:0060188|regulation of protein desumoylation	GO:0005643|nuclear pore;GO:0005737|cytoplasm;GO:0031965|nuclear membrane;GO:0034399|nuclear periphery;GO:0042564|NLS-dependent protein nuclear import complex	GO:0005087|Ran guanyl-nucleotide exchange factor activity;GO:0008139|nuclear localization sequence binding;GO:0061676|importin-alpha family protein binding;GO:0097718|disordered domain specific binding	ko:K14293	KPNB1, IPO1	path:ko03013	m.203|CAALFM_C102240WA:1-2628(+)	complete	PF13513.3|HEAT_EZ|HEAT-like repeat|XM_708682.1|m.203:388-443;PF03810.16|IBN_N|Importin-beta N-terminal domain|XM_708682.1|m.203:22-100
CAALFM_C102250WA	726	XP_713776.1	XP_713776.1 Cwh8p [Candida albicans SC5314]	100.0	sp|P53223|CAX4_YEAST	sp|P53223|CAX4_YEAST Dolichyldiphosphatase OS=Saccharomyces cerevisiae (strain ATCC 204508 / S288c) GN=CAX4 PE=1 SV=1	47.3	_	_	_	_	_	_	GO:0006487|protein N-linked glycosylation;GO:0008610|lipid biosynthetic process	GO:0030176|integral component of endoplasmic reticulum membrane	GO:0047874|dolichyldiphosphatase activity	ko:K07252	E3.6.1.43	path:ko00510	m.204|CAALFM_C102250WA:1-726(+)	complete	PF01569.18|PAP2|PAP2 superfamily|XM_708683.2|m.204:59-174
CAALFM_C102260CA	1140	XP_713777.2	XP_713777.2 Age3p [Candida albicans SC5314]	100.0	sp|P35197|GCS1_YEAST	sp|P35197|GCS1_YEAST ADP-ribosylation factor GTPase-activating protein GCS1 OS=Saccharomyces cerevisiae (strain ATCC 204508 / S288c) GN=GCS1 PE=1 SV=1	65.9	_	_	_	_	_	_	GO:0006888|endoplasmic reticulum to Golgi vesicle-mediated transport;GO:0006890|retrograde vesicle-mediated transport, Golgi to endoplasmic reticulum;GO:0030037|actin filament reorganization involved in cell cycle;GO:0043001|Golgi to plasma membrane protein transport	GO:0005739|mitochondrion;GO:0005768|endosome;GO:0005793|endoplasmic reticulum-Golgi intermediate compartment;GO:0005802|trans-Golgi network;GO:0005856|cytoskeleton;GO:0048471|perinuclear region of cytoplasm	GO:0003779|actin binding;GO:0005096|GTPase activator activity;GO:0046872|metal ion binding	ko:K12492	ARFGAP1	path:ko04144	m.205|CAALFM_C102260CA:1-1140(+)	complete	PF01412.15|ArfGap|Putative GTPase activating protein for Arf|XM_708684.2|m.205:11-117
CAALFM_C102270CA	879	XP_713778.2	XP_713778.2 hypothetical protein CAALFM_C102270CA [Candida albicans SC5314]	99.7	sp|P32573|SPS19_YEAST	sp|P32573|SPS19_YEAST Peroxisomal 2,4-dienoyl-CoA reductase SPS19 OS=Saccharomyces cerevisiae (strain ATCC 204508 / S288c) GN=SPS19 PE=1 SV=4	79.7	_	_	_	_	_	_	GO:0009062|fatty acid catabolic process;GO:0030437|ascospore formation	GO:0005782|peroxisomal matrix	GO:0008670|2,4-dienoyl-CoA reductase (NADPH) activity	ko:K13237	DECR2	path:ko04146	m.206|CAALFM_C102270CA:1-879(+)	complete	PF13561.3|adh_short_C2|Enoyl-(Acyl carrier protein) reductase|XM_708685.2|m.206:30-263;PF00106.22|adh_short|short chain dehydrogenase|XM_708685.2|m.206:23-211;PF08659.7|KR|KR domain|XM_708685.2|m.206:25-186
CAALFM_C102280CA	2943	XP_713779.2	XP_713779.2 Psy2p [Candida albicans SC5314]	99.5	sp|P40164|PP4R3_YEAST	sp|P40164|PP4R3_YEAST Serine/threonine-protein phosphatase 4 regulatory subunit 3 OS=Saccharomyces cerevisiae (strain ATCC 204508 / S288c) GN=PSY2 PE=1 SV=1	50.8	_	_	_	_	_	_	GO:0006470|protein dephosphorylation;GO:0006974|cellular response to DNA damage stimulus;GO:0072462|signal transduction involved in meiotic recombination checkpoint;GO:1902660|negative regulation of glucose mediated signaling pathway;GO:2000002|negative regulation of DNA damage checkpoint;GO:2001034|positive regulation of double-strand break repair via nonhomologous end joining	GO:0005634|nucleus;GO:0030289|protein phosphatase 4 complex	GO:0019888|protein phosphatase regulator activity	ko:K17491	SMEK, PPP4R3	path:ko04212;path:ko04922	m.207|CAALFM_C102280CA:1-2943(+)	complete	PF04802.12|SMK-1|Component of IIS longevity pathway SMK-1|XM_708686.2|m.207:193-388
CAALFM_C102290CA	1212	XP_713780.2	XP_713780.2 ATP synthase complex assembly protein [Candida albicans SC5314]	100.0	sp|P22135|ATP12_YEAST	sp|P22135|ATP12_YEAST Protein ATP12, mitochondrial OS=Saccharomyces cerevisiae (strain ATCC 204508 / S288c) GN=ATP12 PE=1 SV=2	58.2	_	_	_	_	_	_	GO:0033615|mitochondrial proton-transporting ATP synthase complex assembly	GO:0005739|mitochondrion	GO:0019904|protein domain specific binding	ko:K07556	ATPeAF2, ATPAF2, ATP12		m.208|CAALFM_C102290CA:1-1212(+)	complete	PF07542.8|ATP12|ATP12 chaperone protein|XM_708687.2|m.208:112-250
CAALFM_C102300WA	366	XP_713781.1	XP_713781.1 prefolding complex chaperone subunit [Candida albicans SC5314]	100.0	sp|P46988|PFD1_YEAST	sp|P46988|PFD1_YEAST Prefoldin subunit 1 OS=Saccharomyces cerevisiae (strain ATCC 204508 / S288c) GN=PFD1 PE=1 SV=2	56.1	_	_	_	_	_	_	GO:0006457|protein folding;GO:0007010|cytoskeleton organization;GO:0032968|positive regulation of transcription elongation from RNA polymerase II promoter	GO:0005737|cytoplasm;GO:0016272|prefoldin complex	GO:0051082|unfolded protein binding	ko:K09548	PFDN1		m.209|CAALFM_C102300WA:1-366(+)	complete	PF01920.17|Prefoldin_2|Prefoldin subunit|XM_708688.1|m.209:14-108
CAALFM_C102310CA	366	XP_713782.1	XP_713782.1 chromatin DNA-binding EKC/KEOPS complex subunit [Candida albicans SC5314]	100.0	sp|Q59W04|GON7_CANAL	sp|Q59W04|GON7_CANAL EKC/KEOPS complex subunit GON7 OS=Candida albicans (strain SC5314 / ATCC MYA-2876) GN=GON7 PE=3 SV=1	100.0	_	_	_	_	_	_	GO:0006351|transcription, DNA-templated;GO:0006355|regulation of transcription, DNA-templated;GO:0008033|tRNA processing	GO:0000781|chromosome, telomeric region;GO:0005634|nucleus	_	ko:K15903	GON7, PCC2		m.210|CAALFM_C102310CA:1-366(+)	complete	PF08738.7|Gon7|Gon7 family|XM_708689.1|m.210:5-110
CAALFM_C102320CA	1632	XP_713784.2	XP_713784.2 bifunctional fructose-2,6-bisphosphate 2-phosphatase/6-phosphofructo-2-kinase [Candida albicans SC5314]	99.6	sp|Q06137|YL345_YEAST	sp|Q06137|YL345_YEAST Putative 6-phosphofructo-2-kinase/fructose-2,6-bisphosphatase YLR345W OS=Saccharomyces cerevisiae (strain ATCC 204508 / S288c) GN=YLR345W PE=1 SV=1	57.5	_	_	_	_	_	_	GO:0006000|fructose metabolic process;GO:0006003|fructose 2,6-bisphosphate metabolic process;GO:0006110|regulation of glycolytic process	GO:0005737|cytoplasm	GO:0003873|6-phosphofructo-2-kinase activity;GO:0004331|fructose-2,6-bisphosphate 2-phosphatase activity;GO:0005524|ATP binding	ko:K19030	PFKFB4	path:ko00051;path:ko04152	m.211|CAALFM_C102320CA:1-1632(+)	complete	PF01591.15|6PF2K|6-phosphofructo-2-kinase|XM_708691.2|m.211:109-329;PF00300.19|His_Phos_1|Histidine phosphatase superfamily (branch 1)|XM_708691.2|m.211:388-535;PF08433.7|KTI12|Chromatin associated protein KTI12|XM_708691.2|m.211:118-262
CAALFM_C102330CA	384	XP_019330618.1	XP_019330618.1 ribosomal 60S subunit protein L26B [Candida albicans SC5314]	100.0	sp|P53221|RL26B_YEAST	sp|P53221|RL26B_YEAST 60S ribosomal protein L26-B OS=Saccharomyces cerevisiae (strain ATCC 204508 / S288c) GN=RPL26B PE=1 SV=2	90.6	_	_	_	_	_	_	GO:0002181|cytoplasmic translation;GO:0042273|ribosomal large subunit biogenesis	GO:0022625|cytosolic large ribosomal subunit	GO:0003723|RNA binding;GO:0003735|structural constituent of ribosome	ko:K02898	RP-L26e, RPL26	path:ko03010	m.212|CAALFM_C102330CA:1-384(+)	complete	PF16906.2|Ribosomal_L26|Ribosomal proteins L26 eukaryotic, L24P archaeal|XM_019475073.1|m.212:9-122
CAALFM_C102340CA	74	_	_	_	_	_	_	_	_	_	_	_	_	_	_	_	_	_	_	_	_	_
CAALFM_C102350WA	807	XP_713785.1	XP_713785.1 Tim21p [Candida albicans SC5314]	99.6	sp|Q59VW7|TIM21_CANAL	sp|Q59VW7|TIM21_CANAL Mitochondrial import inner membrane translocase subunit TIM21 OS=Candida albicans (strain SC5314 / ATCC MYA-2876) GN=TIM21 PE=3 SV=1	99.6	_	_	_	_	_	_	GO:0030150|protein import into mitochondrial matrix	GO:0005744|TIM23 mitochondrial import inner membrane translocase complex;GO:0005886|plasma membrane;GO:0016021|integral component of membrane	_	ko:K17796	TIM21		m.213|CAALFM_C102350WA:1-807(+)	complete	PF08294.8|TIM21|TIM21|XM_708692.1|m.213:97-243
CAALFM_C102360CA	1926	XP_713787.2	XP_713787.2 1,3-beta-glucanosyltransferase [Candida albicans SC5314]	99.7	sp|Q59VW6|PGA5_CANAL	sp|Q59VW6|PGA5_CANAL 1,3-beta-glucanosyltransferase PGA5 OS=Candida albicans (strain SC5314 / ATCC MYA-2876) GN=PGA5 PE=1 SV=2	99.7	_	_	_	_	_	_	GO:0071555|cell wall organization	GO:0005886|plasma membrane;GO:0031225|anchored component of membrane	GO:0042124|1,3-beta-glucanosyltransferase activity	_	_	_	m.214|CAALFM_C102360CA:1-1926(+)	complete	PF03198.11|Glyco_hydro_72|Glucanosyltransferase|XM_708694.2|m.214:50-370;PF07983.10|X8|X8 domain|XM_708694.2|m.214:431-504
CAALFM_C102370CA	3630	XP_713788.2	XP_713788.2 hypothetical protein CAALFM_C102370CA [Candida albicans SC5314]	99.9	_	_	_	_	_	_	_	_	_	_	_	_	_	_	_	m.215|CAALFM_C102370CA:1-3630(+)	complete	_
CAALFM_C102380CA	603	XP_721425.2	XP_721425.2 Arf family GTPase [Candida albicans SC5314]	100.0	sp|Q54UF1|ARL2_DICDI	sp|Q54UF1|ARL2_DICDI ADP-ribosylation factor-like protein 2 OS=Dictyostelium discoideum GN=arl2 PE=3 SV=1	60.9	_	_	_	_	_	_	GO:0007264|small GTPase mediated signal transduction;GO:0015031|protein transport	GO:0005622|intracellular	GO:0005525|GTP binding	ko:K07943	ARL2		m.216|CAALFM_C102380CA:1-603(+)	complete	PF00025.18|Arf|ADP-ribosylation factor family|XM_716332.2|m.216:4-197;PF08477.10|Roc|Ras of Complex, Roc, domain of DAPkinase|XM_716332.2|m.216:18-146;PF04670.9|Gtr1_RagA|Gtr1/RagA G protein conserved region|XM_716332.2|m.216:18-157;PF00009.24|GTP_EFTU|Elongation factor Tu GTP binding domain|XM_716332.2|m.216:19-198;PF00071.19|Ras|Ras family|XM_716332.2|m.216:19-196;PF01926.20|MMR_HSR1|50S riboso…
CAALFM_C102390WA	2493	XP_721426.2	XP_721426.2 hypothetical protein CAALFM_C102390WA [Candida albicans SC5314]	99.4	_	_	_	_	_	_	_	_	_	_	_	_	ko:K15340	DCLRE1A, SNM1A, PSO2		m.217|CAALFM_C102390WA:1-2493(+)	complete	PF07522.11|DRMBL|DNA repair metallo-beta-lactamase|XM_716333.2|m.217:597-775
CAALFM_C102400CA	1335	XP_721427.2	XP_721427.2 alpha-1,6-mannosyltransferase [Candida albicans SC5314]	99.5	sp|P46985|MNN11_YEAST	sp|P46985|MNN11_YEAST Probable alpha-1,6-mannosyltransferase MNN11 OS=Saccharomyces cerevisiae (strain ATCC 204508 / S288c) GN=MNN11 PE=1 SV=2	55.1	_	_	_	_	_	_	GO:0000032|cell wall mannoprotein biosynthetic process;GO:0006486|protein glycosylation;GO:0006487|protein N-linked glycosylation	GO:0000136|alpha-1,6-mannosyltransferase complex	GO:0000009|alpha-1,6-mannosyltransferase activity	ko:K05532	MNN11	path:ko00513;path:ko01100	m.218|CAALFM_C102400CA:1-1335(+)	complete	PF05637.9|Glyco_transf_34|galactosyl transferase GMA12/MNN10 family|XM_716334.2|m.218:185-428
CAALFM_C102410CA	1074	XP_721428.2	XP_721428.2 hypothetical protein CAALFM_C102410CA [Candida albicans SC5314]	99.7	_	_	_	_	_	_	_	_	_	_	_	_	_	_	_	m.219|CAALFM_C102410CA:1-1074(+)	complete	PF08551.7|DUF1751|Eukaryotic integral membrane protein (DUF1751)|XM_716335.2|m.219:59-158
CAALFM_C102420CA	5694	XP_721429.2	XP_721429.2 1,3-beta-glucan synthase [Candida albicans SC5314]	100.0	sp|P40989|FKS2_YEAST	sp|P40989|FKS2_YEAST 1,3-beta-glucan synthase component GSC2 OS=Saccharomyces cerevisiae (strain ATCC 204508 / S288c) GN=GSC2 PE=1 SV=2	86.1	_	_	_	_	_	_	GO:0006075|(1->3)-beta-D-glucan biosynthetic process;GO:0008360|regulation of cell shape;GO:0030476|ascospore wall assembly	GO:0000148|1,3-beta-D-glucan synthase complex;GO:0005628|prospore membrane;GO:0016021|integral component of membrane	GO:0003843|1,3-beta-D-glucan synthase activity	ko:K00706	E2.4.1.34	path:ko00500;path:ko04011	m.220|CAALFM_C102420CA:1-5694(+)	complete	PF02364.12|Glucan_synthase|1,3-beta-glucan synthase component|XM_716336.2|m.220:810-1642;PF14288.3|FKS1_dom1|1,3-beta-glucan synthase subunit FKS1, domain-1|XM_716336.2|m.220:303-410
CAALFM_C102430CA	1932	XP_721430.2	XP_721430.2 hypothetical protein CAALFM_C102430CA [Candida albicans SC5314]	100.0	sp|O74965|EIF2A_SCHPO	sp|O74965|EIF2A_SCHPO Eukaryotic translation initiation factor 2A OS=Schizosaccharomyces pombe (strain 972 / ATCC 24843) GN=SPBC4B4.04 PE=1 SV=1	55.7	_	_	_	_	_	_	GO:0002183|cytoplasmic translational initiation;GO:0006417|regulation of translation	GO:0005829|cytosol;GO:0022627|cytosolic small ribosomal subunit	GO:0000049|tRNA binding;GO:0003729|mRNA binding;GO:0003743|translation initiation factor activity;GO:0043022|ribosome binding	ko:K15026	EIF2A		m.221|CAALFM_C102430CA:1-1932(+)	complete	PF08662.8|eIF2A|Eukaryotic translation initiation factor eIF2A|XM_716337.2|m.221:221-414
CAALFM_C102440CA	1002	XP_721432.2	XP_721432.2 ubiquitin-specific protease [Candida albicans SC5314]	99.4	sp|P43558|OTU1_YEAST	sp|P43558|OTU1_YEAST Ubiquitin thioesterase OTU1 OS=Saccharomyces cerevisiae (strain ATCC 204508 / S288c) GN=OTU1 PE=1 SV=1	55.6	_	_	_	_	_	_	GO:0006355|regulation of transcription, DNA-templated;GO:0016579|protein deubiquitination;GO:0030433|ubiquitin-dependent ERAD pathway;GO:0030968|endoplasmic reticulum unfolded protein response	GO:0005634|nucleus;GO:0005829|cytosol	GO:0003676|nucleic acid binding;GO:0004843|thiol-dependent ubiquitin-specific protease activity;GO:0046872|metal ion binding	ko:K13719	OTU1, YOD1	path:ko04141	m.222|CAALFM_C102440CA:1-1002(+)	complete	PF02338.16|OTU|OTU-like cysteine protease|XM_716339.2|m.222:129-219
CAALFM_C102450CA	531	XP_721433.2	XP_721433.2 hypothetical protein CAALFM_C102450CA [Candida albicans SC5314]	100.0	sp|Q08004|BUD20_YEAST	sp|Q08004|BUD20_YEAST Bud site selection protein 20 OS=Saccharomyces cerevisiae (strain ATCC 204508 / S288c) GN=BUD20 PE=1 SV=1	68.8	_	_	_	_	_	_	GO:0000055|ribosomal large subunit export from nucleus	GO:0005634|nucleus;GO:0005737|cytoplasm;GO:0005783|endoplasmic reticulum;GO:0030687|preribosome, large subunit precursor	GO:0003676|nucleic acid binding;GO:0008270|zinc ion binding;GO:0043023|ribosomal large subunit binding	ko:K14821	BUD20		m.223|CAALFM_C102450CA:1-531(+)	complete	PF12171.5|zf-C2H2_jaz|Zinc-finger double-stranded RNA-binding|XM_716340.2|m.223:48-74
CAALFM_C102460WA	663	XP_721434.1	XP_721434.1 ribosomal 60S subunit protein L10 [Candida albicans SC5314]	100.0	sp|P41805|RL10_YEAST	sp|P41805|RL10_YEAST 60S ribosomal protein L10 OS=Saccharomyces cerevisiae (strain ATCC 204508 / S288c) GN=RPL10 PE=1 SV=1	94.0	_	_	_	_	_	_	GO:0000027|ribosomal large subunit assembly;GO:0002181|cytoplasmic translation;GO:0006415|translational termination	GO:0022625|cytosolic large ribosomal subunit	GO:0003723|RNA binding;GO:0003735|structural constituent of ribosome	ko:K02866	RP-L10e, RPL10	path:ko03010	m.224|CAALFM_C102460WA:1-663(+)	complete	PF00252.15|Ribosomal_L16|Ribosomal protein L16p/L10e|XM_716341.2|m.224:12-166
CAALFM_C102470WA	471	XP_721435.1	XP_721435.1 hypothetical protein CAALFM_C102470WA [Candida albicans SC5314]	99.4	_	_	_	_	_	_	_	_	_	_	_	_	_	_	_	m.225|CAALFM_C102470WA:1-471(+)	complete	_
CAALFM_C102480WA	759	XP_721436.1	XP_721436.1 phosphomannomutase [Candida albicans SC5314]	100.0	sp|P31353|PMM_CANAL	sp|P31353|PMM_CANAL Phosphomannomutase OS=Candida albicans (strain SC5314 / ATCC MYA-2876) GN=PMM1 PE=1 SV=1	100.0	_	_	_	_	_	_	GO:0009298|GDP-mannose biosynthetic process	GO:0005737|cytoplasm;GO:0097311|bacterial biofilm matrix	GO:0004615|phosphomannomutase activity	ko:K17497	PMM	path:ko00051;path:ko00520;path:ko01100;path:ko01110;path:ko01130	m.226|CAALFM_C102480WA:1-759(+)	complete	PF03332.10|PMM|Eukaryotic phosphomannomutase|XM_716343.1|m.226:32-250;PF08282.9|Hydrolase_3|haloacid dehalogenase-like hydrolase|XM_716343.1|m.226:13-214
CAALFM_C102490CA	2022	XP_721437.1	XP_721437.1 hypothetical protein CAALFM_C102490CA [Candida albicans SC5314]	99.7	_	_	_	_	_	_	_	_	_	_	_	_	_	_	_	m.227|CAALFM_C102490CA:1-2022(+)	complete	PF13540.3|RCC1_2|Regulator of chromosome condensation (RCC1) repeat|XM_716344.1|m.227:430-456
CAALFM_C102500WA	627	XP_721438.1	XP_721438.1 hypothetical protein CAALFM_C102500WA [Candida albicans SC5314]	100.0	sp|P43557|FMP32_YEAST	sp|P43557|FMP32_YEAST Protein FMP32, mitochondrial OS=Saccharomyces cerevisiae (strain ATCC 204508 / S288c) GN=FMP32 PE=1 SV=1	57.2	_	_	_	_	_	_	GO:0033617|mitochondrial respiratory chain complex IV assembly	GO:0005739|mitochondrion;GO:0016021|integral component of membrane	_	_	_	_	m.228|CAALFM_C102500WA:1-627(+)	complete	PF07798.8|DUF1640|Protein of unknown function (DUF1640)|XM_716345.1|m.228:32-206
CAALFM_C102510WA	732	XP_721439.1	XP_721439.1 hypothetical protein CAALFM_C102510WA [Candida albicans SC5314]	99.6	sp|Q6BVM4|BOS1_DEBHA	sp|Q6BVM4|BOS1_DEBHA Protein transport protein BOS1 OS=Debaryomyces hansenii (strain ATCC 36239 / CBS 767 / JCM 1990 / NBRC 0083 / IGC 2968) GN=BOS1 PE=3 SV=1	74.9	_	_	_	_	_	_	GO:0006888|endoplasmic reticulum to Golgi vesicle-mediated transport;GO:0015031|protein transport;GO:0048280|vesicle fusion with Golgi apparatus	GO:0000139|Golgi membrane;GO:0005789|endoplasmic reticulum membrane;GO:0012507|ER to Golgi transport vesicle membrane;GO:0016021|integral component of membrane;GO:0031201|SNARE complex	GO:0005484|SNAP receptor activity	ko:K08496	GOSR2, BOS1	path:ko04130	m.229|CAALFM_C102510WA:1-732(+)	complete	PF12352.5|V-SNARE_C|Snare region anchored in the vesicle membrane C-terminus|XM_716346.1|m.229:153-216;PF03908.10|Sec20|Sec20|XM_716346.1|m.229:159-240
CAALFM_C102520WA	1737	XP_721440.1	XP_721440.1 Scw4p [Candida albicans SC5314]	100.0	sp|Q59XX2|MP65_CANAL	sp|Q59XX2|MP65_CANAL Cell surface mannoprotein MP65 OS=Candida albicans (strain SC5314 / ATCC MYA-2876) GN=MP65 PE=1 SV=3	71.4	_	_	_	_	_	_	GO:0005975|carbohydrate metabolic process;GO:0007155|cell adhesion;GO:0009405|pathogenesis;GO:0030447|filamentous growth;GO:0031589|cell-substrate adhesion;GO:0036170|filamentous growth of a population of unicellular organisms in response to starvation;GO:0036178|filamentous growth of a population of unicellular organisms in response to neutral pH;GO:0036244|cellular response to neutral pH;GO:004…	GO:0005576|extracellular region;GO:0009277|fungal-type cell wall;GO:0009986|cell surface;GO:0030445|yeast-form cell wall;GO:0030446|hyphal cell wall	GO:0004553|hydrolase activity, hydrolyzing O-glycosyl compounds	_	_	_	m.230|CAALFM_C102520WA:1-1737(+)	complete	PF00332.15|Glyco_hydro_17|Glycosyl hydrolases family 17|XM_716347.1|m.230:424-573
CAALFM_C102530CA	1761	XP_721441.2	XP_721441.2 Dip5p [Candida albicans SC5314]	99.3	sp|P53388|DIP5_YEAST	sp|P53388|DIP5_YEAST Dicarboxylic amino acid permease OS=Saccharomyces cerevisiae (strain ATCC 204508 / S288c) GN=DIP5 PE=1 SV=1	71.5	_	_	_	_	_	_	GO:0006865|amino acid transport	GO:0005886|plasma membrane;GO:0016021|integral component of membrane	GO:0015171|amino acid transmembrane transporter activity	ko:K16261	YAT		m.231|CAALFM_C102530CA:1-1761(+)	complete	PF00324.18|AA_permease|Amino acid permease|XM_716348.2|m.231:62-531;PF13520.3|AA_permease_2|Amino acid permease|XM_716348.2|m.231:64-517
CAALFM_C102540CA	73	_	_	_	_	_	_	_	_	_	_	_	_	_	_	_	_	_	_	_	_	_
CAALFM_C102570CA	1695	XP_721444.1	XP_721444.1 Put4p [Candida albicans SC5314]	99.5	sp|P15380|PUT4_YEAST	sp|P15380|PUT4_YEAST Proline-specific permease OS=Saccharomyces cerevisiae (strain ATCC 204508 / S288c) GN=PUT4 PE=2 SV=2	54.7	_	_	_	_	_	_	GO:0015804|neutral amino acid transport;GO:0015812|gamma-aminobutyric acid transport;GO:0015824|proline transport	GO:0005886|plasma membrane;GO:0016021|integral component of membrane	GO:0015175|neutral amino acid transmembrane transporter activity;GO:0015193|L-proline transmembrane transporter activity	ko:K16261	YAT		m.232|CAALFM_C102570CA:1-1695(+)	complete	PF00324.18|AA_permease|Amino acid permease|XM_716351.1|m.232:49-514;PF13520.3|AA_permease_2|Amino acid permease|XM_716351.1|m.232:46-498
CAALFM_C102580WA	1512	XP_721445.2	XP_721445.2 Hnm4p [Candida albicans SC5314]	100.0	_	_	_	_	_	_	_	_	_	_	_	_	ko:K19564	CTR, HNM1		m.233|CAALFM_C102580WA:1-1512(+)	complete	PF13520.3|AA_permease_2|Amino acid permease|XM_716352.2|m.233:29-477;PF00324.18|AA_permease|Amino acid permease|XM_716352.2|m.233:39-499
CAALFM_C102590CA	879	XP_721446.1	XP_721446.1 pyridoxine biosynthesis protein [Candida albicans SC5314]	100.0	sp|Q03148|SNZ1_YEAST	sp|Q03148|SNZ1_YEAST Pyridoxal 5'-phosphate synthase subunit SNZ1 OS=Saccharomyces cerevisiae (strain ATCC 204508 / S288c) GN=SNZ1 PE=1 SV=1	84.3	_	_	_	_	_	_	GO:0008615|pyridoxine biosynthetic process;GO:0042823|pyridoxal phosphate biosynthetic process	GO:1903600|glutaminase complex	GO:0036381|pyridoxal 5'-phosphate synthase (glutamine hydrolysing) activity	ko:K06215	pdxS, pdx1	path:ko00750	m.234|CAALFM_C102590CA:1-879(+)	complete	PF01680.14|SOR_SNZ|SOR/SNZ family|XM_716353.2|m.234:4-210;PF05690.11|ThiG|Thiazole biosynthesis protein ThiG|XM_716353.2|m.234:192-253
CAALFM_C102600WA	750	XP_721447.1	XP_721447.1 putative pyridoxal 5'-phosphate synthase [Candida albicans SC5314]	99.6	sp|Q03144|SNO1_YEAST	sp|Q03144|SNO1_YEAST Pyridoxal 5'-phosphate synthase subunit SNO1 OS=Saccharomyces cerevisiae (strain ATCC 204508 / S288c) GN=SNO1 PE=1 SV=1	64.1	_	_	_	_	_	_	GO:0006541|glutamine metabolic process;GO:0008615|pyridoxine biosynthetic process;GO:0042823|pyridoxal phosphate biosynthetic process;GO:0043066|negative regulation of apoptotic process	GO:0005829|cytosol;GO:1903600|glutaminase complex	GO:0004359|glutaminase activity;GO:0036381|pyridoxal 5'-phosphate synthase (glutamine hydrolysing) activity	ko:K08681	pdxT, pdx2	path:ko00750	m.235|CAALFM_C102600WA:1-750(+)	complete	PF01174.16|SNO|SNO glutamine amidotransferase family|XM_716354.1|m.235:11-237;PF07685.11|GATase_3|CobB/CobQ-like glutamine amidotransferase domain|XM_716354.1|m.235:43-127
CAALFM_C102610WA	4374	XP_721448.2	XP_721448.2 Iml1p [Candida albicans SC5314]	99.5	sp|Q5AIA4|IML1_CANAL	sp|Q5AIA4|IML1_CANAL Vacuolar membrane-associated protein IML1 OS=Candida albicans (strain SC5314 / ATCC MYA-2876) GN=IML1 PE=3 SV=2	99.5	_	_	_	_	_	_	GO:0035556|intracellular signal transduction	GO:0005774|vacuolar membrane	_	ko:K20404	DEPDC5	path:ko04150	m.236|CAALFM_C102610WA:1-4374(+)	complete	PF12257.5|DUF3608|Protein of unknown function (DUF3608)|XM_716355.2|m.236:208-486;PF00610.18|DEP|Domain found in Dishevelled, Egl-10, and Pleckstrin (DEP)|XM_716355.2|m.236:1075-1145
CAALFM_C102620CA	1080	XP_721450.1	XP_721450.1 homoserine dehydrogenase [Candida albicans SC5314]	100.0	sp|P31116|DHOM_YEAST	sp|P31116|DHOM_YEAST Homoserine dehydrogenase OS=Saccharomyces cerevisiae (strain ATCC 204508 / S288c) GN=HOM6 PE=1 SV=1	78.3	_	_	_	_	_	_	GO:0009086|methionine biosynthetic process;GO:0009088|threonine biosynthetic process;GO:0009090|homoserine biosynthetic process;GO:0009097|isoleucine biosynthetic process		GO:0004072|aspartate kinase activity;GO:0004412|homoserine dehydrogenase activity;GO:0050661|NADP binding	ko:K00003	E1.1.1.3	path:ko00260;path:ko00270;path:ko00300;path:ko01100;path:ko01110;path:ko01120;path:ko01130;path:ko01230	m.237|CAALFM_C102620CA:1-1080(+)	complete	PF00742.16|Homoserine_dh|Homoserine dehydrogenase|XM_716357.1|m.237:149-351;PF03447.13|NAD_binding_3|Homoserine dehydrogenase, NAD binding domain|XM_716357.1|m.237:11-136
CAALFM_C102630CA	1440	XP_721451.2	XP_721451.2 glucan exo-1,3-beta-glucosidase [Candida albicans SC5314]	99.6	sp|Q5AIA1|EXG2_CANAL	sp|Q5AIA1|EXG2_CANAL Glucan 1,3-beta-glucosidase 2 OS=Candida albicans (strain SC5314 / ATCC MYA-2876) GN=EXG2 PE=1 SV=2	99.6	_	_	_	_	_	_	GO:0005975|carbohydrate metabolic process;GO:0071555|cell wall organization	GO:0005576|extracellular region;GO:0046658|anchored component of plasma membrane	GO:0004338|glucan exo-1,3-beta-glucosidase activity	_	_	_	m.238|CAALFM_C102630CA:1-1440(+)	complete	PF00150.15|Cellulase|Cellulase (glycosyl hydrolase family 5)|XM_716358.2|m.238:97-351
CAALFM_C102640CA	516	XP_721452.1	XP_721452.1 Tom20p [Candida albicans SC5314]	100.0	sp|P35180|TOM20_YEAST	sp|P35180|TOM20_YEAST Mitochondrial import receptor subunit TOM20 OS=Saccharomyces cerevisiae (strain ATCC 204508 / S288c) GN=TOM20 PE=1 SV=1	60.3	_	_	_	_	_	_	GO:0006626|protein targeting to mitochondrion;GO:0016031|tRNA import into mitochondrion;GO:0030150|protein import into mitochondrial matrix;GO:0042407|cristae formation;GO:0070096|mitochondrial outer membrane translocase complex assembly	GO:0005741|mitochondrial outer membrane;GO:0005742|mitochondrial outer membrane translocase complex;GO:0031307|integral component of mitochondrial outer membrane	GO:0015450|P-P-bond-hydrolysis-driven protein transmembrane transporter activity;GO:0030943|mitochondrion targeting sequence binding	ko:K17770	TOM20		m.239|CAALFM_C102640CA:1-516(+)	complete	PF02064.12|MAS20|MAS20 protein import receptor|XM_716359.2|m.239:9-139
CAALFM_C102650WA	603	XP_721453.2	XP_721453.2 hypothetical protein CAALFM_C102650WA [Candida albicans SC5314]	100.0	_	_	_	_	_	_	_	_	_	_	_	_	_	_	_	m.240|CAALFM_C102650WA:1-603(+)	complete	_
CAALFM_C102660CA	828	KGQ98659.1	KGQ98659.1 mitochondrial genome maintenance protein MGM101 [Candida albicans P37005]	99.6	sp|Q5AI97|MG101_CANAL	sp|Q5AI97|MG101_CANAL Mitochondrial genome maintenance protein MGM101 OS=Candida albicans (strain SC5314 / ATCC MYA-2876) GN=MGM101 PE=3 SV=2	100.0	_	_	_	_	_	_	GO:0000002|mitochondrial genome maintenance;GO:0006281|DNA repair;GO:0035690|cellular response to drug	GO:0000262|mitochondrial chromosome	GO:0003697|single-stranded DNA binding	_	_	_	m.241|CAALFM_C102660CA:1-828(+)	complete	PF06420.9|Mgm101p|Mitochondrial genome maintenance MGM101|XM_716362.2|m.241:102-273
CAALFM_C102670CA	2427	XP_721456.2	XP_721456.2 hypothetical protein CAALFM_C102670CA [Candida albicans SC5314]	99.8	_	_	_	_	_	_	_	_	_	_	_	_	_	_	_	m.242|CAALFM_C102670CA:1-2427(+)	complete	PF04991.10|LicD|LicD family|XM_716363.2|m.242:483-600
CAALFM_C102680CA	2529	XP_721457.2	XP_721457.2 hypothetical protein CAALFM_C102680CA [Candida albicans SC5314]	99.0	_	_	_	_	_	_	_	_	_	_	_	_	_	_	_	m.243|CAALFM_C102680CA:1-2529(+)	complete	PF04991.10|LicD|LicD family|XM_716364.2|m.243:646-686
CAALFM_C102690CA	303	XP_721458.1	XP_721458.1 hypothetical protein CAALFM_C102690CA [Candida albicans SC5314]	100.0	_	_	_	_	_	_	_	_	_	_	_	_	_	_	_	m.244|CAALFM_C102690CA:1-303(+)	complete	_
CAALFM_C102700CA	174	XP_019330619.1	XP_019330619.1 hypothetical protein CAALFM_C102700CA [Candida albicans SC5314]	100.0	sp|Q6BVN0|PMP3_DEBHA	sp|Q6BVN0|PMP3_DEBHA Plasma membrane proteolipid 3 OS=Debaryomyces hansenii (strain ATCC 36239 / CBS 767 / JCM 1990 / NBRC 0083 / IGC 2968) GN=PMP3 PE=3 SV=1	94.7	_	_	_	_	_	_		GO:0005886|plasma membrane;GO:0016021|integral component of membrane	_	_	_	_	_	_	_
CAALFM_C102710WA	1491	XP_721459.2	XP_721459.2 phenylalanine--tRNA ligase subunit alpha [Candida albicans SC5314]	100.0	sp|P15625|SYFA_YEAST	sp|P15625|SYFA_YEAST Phenylalanine--tRNA ligase alpha subunit OS=Saccharomyces cerevisiae (strain ATCC 204508 / S288c) GN=FRS2 PE=1 SV=3	76.0	_	_	_	_	_	_	GO:0006432|phenylalanyl-tRNA aminoacylation	GO:0005829|cytosol;GO:0009328|phenylalanine-tRNA ligase complex	GO:0000049|tRNA binding;GO:0002161|aminoacyl-tRNA editing activity;GO:0004826|phenylalanine-tRNA ligase activity;GO:0005524|ATP binding	ko:K01889	FARSA, pheS	path:ko00970	m.245|CAALFM_C102710WA:1-1491(+)	complete	PF01409.17|tRNA-synt_2d|tRNA synthetases class II core domain (F)|XM_716366.2|m.245:208-479
CAALFM_C102720WA	1194	XP_721460.1	XP_721460.1 hypothetical protein CAALFM_C102720WA [Candida albicans SC5314]	94.0	sp|Q9UTM0|IEC1_SCHPO	sp|Q9UTM0|IEC1_SCHPO INO80 complex subunit 1 OS=Schizosaccharomyces pombe (strain 972 / ATCC 24843) GN=iec1 PE=1 SV=1	61.4	_	_	_	_	_	_	GO:0006281|DNA repair;GO:0006338|chromatin remodeling;GO:0006351|transcription, DNA-templated;GO:0006357|regulation of transcription by RNA polymerase II;GO:0016569|covalent chromatin modification;GO:0043044|ATP-dependent chromatin remodeling;GO:0060303|regulation of nucleosome density;GO:0080040|positive regulation of cellular response to phosphate starvation	GO:0005634|nucleus;GO:0005829|cytosol;GO:0031011|Ino80 complex	GO:0003677|DNA binding;GO:0046872|metal ion binding	_	_	_	m.246|CAALFM_C102720WA:1-1194(+)	complete	_
CAALFM_C102730WA	888	XP_721461.1	XP_721461.1 hypothetical protein CAALFM_C102730WA [Candida albicans SC5314]	99.7	_	_	_	_	_	_	_	_	_	_	_	_	_	_	_	m.247|CAALFM_C102730WA:1-888(+)	complete	_
CAALFM_C102740CA	921	XP_721462.1	XP_721462.1 hypothetical protein CAALFM_C102740CA [Candida albicans SC5314]	99.0	sp|Q5AI90|SIR5_CANAL	sp|Q5AI90|SIR5_CANAL NAD-dependent protein deacylase OS=Candida albicans (strain SC5314 / ATCC MYA-2876) GN=CAALFM_C102740CA PE=3 SV=1	99.0	_	_	_	_	_	_		GO:0005739|mitochondrion	GO:0036054|protein-malonyllysine demalonylase activity;GO:0036055|protein-succinyllysine desuccinylase activity;GO:0046872|metal ion binding;GO:0070403|NAD+ binding	_	_	_	m.248|CAALFM_C102740CA:1-921(+)	complete	PF02146.14|SIR2|Sir2 family|XM_716369.2|m.248:23-250
CAALFM_C102750CA	2388	XP_721463.2	XP_721463.2 hypothetical protein CAALFM_C102750CA [Candida albicans SC5314]	99.2	sp|P53236|RSC1_YEAST	sp|P53236|RSC1_YEAST Chromatin structure-remodeling complex subunit RSC1 OS=Saccharomyces cerevisiae (strain ATCC 204508 / S288c) GN=RSC1 PE=1 SV=1	56.2	_	_	_	_	_	_	GO:0006302|double-strand break repair;GO:0006303|double-strand break repair via nonhomologous end joining;GO:0006337|nucleosome disassembly;GO:0006355|regulation of transcription, DNA-templated;GO:0006368|transcription elongation from RNA polymerase II promoter;GO:0016569|covalent chromatin modification;GO:0030435|sporulation resulting in formation of a cellular spore;GO:0042173|regulation of spo…	GO:0016586|RSC-type complex	GO:0003682|chromatin binding	ko:K11756	RSC1_2		m.249|CAALFM_C102750CA:1-2388(+)	complete	PF00439.22|Bromodomain|Bromodomain|XM_716370.2|m.249:31-99;PF00439.22|Bromodomain|Bromodomain|XM_716370.2|m.249:248-313;PF01426.15|BAH|BAH domain|XM_716370.2|m.249:369-487
CAALFM_C102760WA	1053	XP_721464.1	XP_721464.1 guanine nucleotide exchange factor [Candida albicans SC5314]	99.7	sp|P0CB54|GET3_CANAL	sp|P0CB54|GET3_CANAL ATPase GET3 OS=Candida albicans (strain SC5314 / ATCC MYA-2876) GN=GET3 PE=3 SV=1	99.7	_	_	_	_	_	_	GO:0006810|transport	GO:0005783|endoplasmic reticulum	GO:0005524|ATP binding;GO:0016887|ATPase activity;GO:0046872|metal ion binding	ko:K01551	arsA, ASNA1		m.250|CAALFM_C102760WA:1-1053(+)	complete	PF02374.12|ArsA_ATPase|Anion-transporting ATPase|XM_716371.1|m.250:19-332;PF01656.20|CbiA|CobQ/CobB/MinD/ParA nucleotide binding domain|XM_716371.1|m.250:21-272;PF13614.3|AAA_31|AAA domain|XM_716371.1|m.250:24-166
CAALFM_C102770WA	192	_	_	_	_	_	_	_	_	_	_	_	_	_	_	_	_	_	_	_	_	_
CAALFM_C102780WA	759	XP_721465.1	XP_721465.1 carboxymethylenebutenolidase [Candida albicans SC5314]	100.0	sp|Q07505|DLHH_YEAST	sp|Q07505|DLHH_YEAST Putative carboxymethylenebutenolidase OS=Saccharomyces cerevisiae (strain ATCC 204508 / S288c) GN=YDL086W PE=1 SV=1	74.2	_	_	_	_	_	_			GO:0008806|carboxymethylenebutenolidase activity	ko:K01061	E3.1.1.45	path:ko00361;path:ko00364;path:ko00623;path:ko01100;path:ko01110;path:ko01120;path:ko01130	m.251|CAALFM_C102780WA:1-759(+)	complete	PF01738.15|DLH|Dienelactone hydrolase family|XM_716372.1|m.251:4-233
CAALFM_C102790WA	1053	XP_721466.1	XP_721466.1 translation initiation factor eIF3 subunit i [Candida albicans SC5314]	100.0	sp|Q5AI86|EIF3I_CANAL	sp|Q5AI86|EIF3I_CANAL Eukaryotic translation initiation factor 3 subunit I OS=Candida albicans (strain SC5314 / ATCC MYA-2876) GN=TIF34 PE=3 SV=1	100.0	_	_	_	_	_	_	GO:0035690|cellular response to drug	GO:0005852|eukaryotic translation initiation factor 3 complex	GO:0003743|translation initiation factor activity	ko:K03246	EIF3I	path:ko03013	m.252|CAALFM_C102790WA:1-1053(+)	complete	PF00400.29|WD40|WD domain, G-beta repeat|XM_716373.1|m.252:43-80;PF00400.29|WD40|WD domain, G-beta repeat|XM_716373.1|m.252:291-324;PF12894.4|ANAPC4_WD40|Anaphase-promoting complex subunit 4 WD40 domain|XM_716373.1|m.252:146-192
CAALFM_C102800WA	603	XP_721467.2	XP_721467.2 hypothetical protein CAALFM_C102800WA [Candida albicans SC5314]	99.5	_	_	_	_	_	_	_	_	_	_	_	_	_	_	_	m.253|CAALFM_C102800WA:1-603(+)	complete	_
CAALFM_C102810WA	2559	XP_721468.1	XP_721468.1 DNA repair protein [Candida albicans SC5314]	98.1	sp|P31244|RAD16_YEAST	sp|P31244|RAD16_YEAST DNA repair protein RAD16 OS=Saccharomyces cerevisiae (strain ATCC 204508 / S288c) GN=RAD16 PE=1 SV=1	86.1	_	_	_	_	_	_	GO:0000715|nucleotide-excision repair, DNA damage recognition;GO:0034613|cellular protein localization	GO:0000113|nucleotide-excision repair factor 4 complex;GO:0031463|Cul3-RING ubiquitin ligase complex	GO:0003677|DNA binding;GO:0004386|helicase activity;GO:0005524|ATP binding;GO:0046872|metal ion binding	ko:K15083	RAD16		m.254|CAALFM_C102810WA:1-2559(+)	complete	PF00176.20|SNF2_N|SNF2 family N-terminal domain|XM_716375.2|m.254:257-577;PF00271.28|Helicase_C|Helicase conserved C-terminal domain|XM_716375.2|m.254:682-796;PF00097.22|zf-C3HC4|Zinc finger, C3HC4 type (RING finger)|XM_716375.2|m.254:596-639;PF04851.12|ResIII|Type III restriction enzyme, res subunit|XM_716375.2|m.254:239-410;PF13923.3|zf-C3HC4_2|Zinc finger, C3HC4 type (RING finger)|XM_716375.2|…
CAALFM_C102820WA	4215	XP_721469.2	XP_721469.2 L-aminoadipate-semialdehyde dehydrogenase [Candida albicans SC5314]	100.0	sp|Q12572|LYS2_CANAX	sp|Q12572|LYS2_CANAX L-2-aminoadipate reductase large subunit OS=Candida albicans GN=LYS2 PE=3 SV=2	93.1	_	_	_	_	_	_	GO:0019878|lysine biosynthetic process via aminoadipic acid		GO:0004043|L-aminoadipate-semialdehyde dehydrogenase activity	ko:K00143	LYS2	path:ko00300;path:ko00310;path:ko01100;path:ko01110;path:ko01130;path:ko01230	m.255|CAALFM_C102820WA:1-4215(+)	complete	PF07993.9|NAD_binding_4|Male sterility protein|XM_716376.2|m.255:988-1238;PF00501.25|AMP-binding|AMP-binding enzyme|XM_716376.2|m.255:238-705;PF00550.22|PP-binding|Phosphopantetheine attachment site|XM_716376.2|m.255:855-920;PF01370.18|Epimerase|NAD dependent epimerase/dehydratase family|XM_716376.2|m.255:986-1245;PF01073.16|3Beta_HSD|3-beta hydroxysteroid dehydrogenase/isomerase family|XM_716376…
CAALFM_C102830WA	1770	XP_721470.2	XP_721470.2 hypothetical protein CAALFM_C102830WA [Candida albicans SC5314]	98.6	_	_	_	_	_	_	_	_	_	_	_	_	_	_	_	m.256|CAALFM_C102830WA:1-1770(+)	complete	_
CAALFM_C102840WA	1716	XP_721471.2	XP_721471.2 3',5'-cyclic-nucleotide phosphodiesterase [Candida albicans SC5314]	100.0	_	_	_	_	_	_	_	_	_	_	_	_	ko:K01120	cpdP	path:ko00230	m.257|CAALFM_C102840WA:1-1716(+)	complete	PF00233.16|PDEase_I|3'5'-cyclic nucleotide phosphodiesterase|XM_716378.2|m.257:316-556
CAALFM_C102850WA	2040	XP_721472.2	XP_721472.2 hypothetical protein CAALFM_C102850WA [Candida albicans SC5314]	99.1	sp|Q5AI80|VTS1_CANAL	sp|Q5AI80|VTS1_CANAL Protein VTS1 OS=Candida albicans (strain SC5314 / ATCC MYA-2876) GN=VTS1 PE=3 SV=2	99.1	_	_	_	_	_	_	GO:0015031|protein transport	GO:0005737|cytoplasm	GO:0000166|nucleotide binding;GO:0003723|RNA binding	_	_	_	m.258|CAALFM_C102850WA:1-2040(+)	complete	PF07647.14|SAM_2|SAM domain (Sterile alpha motif)|XM_716379.2|m.258:617-672
CAALFM_C102860CA	603	XP_721473.1	XP_721473.1 palmitoyltransferase [Candida albicans SC5314]	100.0	sp|Q6BSL0|YKT6_DEBHA	sp|Q6BSL0|YKT6_DEBHA Synaptobrevin homolog YKT6 OS=Debaryomyces hansenii (strain ATCC 36239 / CBS 767 / JCM 1990 / NBRC 0083 / IGC 2968) GN=YKT6 PE=3 SV=1	92.0	_	_	_	_	_	_	GO:0006888|endoplasmic reticulum to Golgi vesicle-mediated transport;GO:0006891|intra-Golgi vesicle-mediated transport;GO:0006906|vesicle fusion;GO:0042144|vacuole fusion, non-autophagic	GO:0000324|fungal-type vacuole;GO:0005768|endosome;GO:0005794|Golgi apparatus;GO:0005886|plasma membrane;GO:0016021|integral component of membrane;GO:0031201|SNARE complex	GO:0005484|SNAP receptor activity;GO:0016409|palmitoyltransferase activity	ko:K08516	YKT6	path:ko04130;path:ko04138	m.259|CAALFM_C102860CA:1-603(+)	complete	PF00957.18|Synaptobrevin|Synaptobrevin|XM_716380.1|m.259:138-194;PF13774.3|Longin|Regulated-SNARE-like domain|XM_716380.1|m.259:45-116
CAALFM_C102870WA	867	XP_721474.1	XP_721474.1 Ypt7p [Candida albicans SC5314]	99.7	sp|Q9HDY0|YPT71_SCHPO	sp|Q9HDY0|YPT71_SCHPO GTP-binding protein ypt71 OS=Schizosaccharomyces pombe (strain 972 / ATCC 24843) GN=ypt71 PE=3 SV=1	51.2	_	_	_	_	_	_	GO:0006886|intracellular protein transport;GO:0006896|Golgi to vacuole transport;GO:0006897|endocytosis;GO:0007264|small GTPase mediated signal transduction;GO:0061192|negative regulation of vacuole fusion, non-autophagic	GO:0000329|fungal-type vacuole membrane;GO:0005634|nucleus;GO:0005774|vacuolar membrane;GO:0005829|cytosol	GO:0003924|GTPase activity;GO:0005525|GTP binding	ko:K07897	RAB7A	path:ko04137;path:ko04138;path:ko04140;path:ko04144;path:ko04145;path:ko05132;path:ko05146;path:ko05152	m.260|CAALFM_C102870WA:1-867(+)	complete	PF00071.19|Ras|Ras family|XM_716381.1|m.260:43-243;PF08477.10|Roc|Ras of Complex, Roc, domain of DAPkinase|XM_716381.1|m.260:43-91;PF08477.10|Roc|Ras of Complex, Roc, domain of DAPkinase|XM_716381.1|m.260:93-188;PF00025.18|Arf|ADP-ribosylation factor family|XM_716381.1|m.260:117-204
CAALFM_C102880CA	759	XP_721476.1	XP_721476.1 Mia40p [Candida albicans SC5314]	100.0	sp|O94030|MIA40_CANAL	sp|O94030|MIA40_CANAL Mitochondrial intermembrane space import and assembly protein 40 OS=Candida albicans (strain SC5314 / ATCC MYA-2876) GN=MIA40 PE=3 SV=2	100.0	_	_	_	_	_	_	GO:0015031|protein transport	GO:0005743|mitochondrial inner membrane;GO:0016021|integral component of membrane	GO:0016491|oxidoreductase activity	ko:K17782	MIA40, CHCHD4		m.261|CAALFM_C102880CA:1-759(+)	complete	PF06747.10|CHCH|CHCH domain|XM_716383.2|m.261:163-199
CAALFM_C102890CA	375	XP_721477.1	XP_721477.1 hypothetical protein CAALFM_C102890CA [Candida albicans SC5314]	100.0	_	_	_	_	_	_	_	_	_	_	_	_	_	_	_	m.262|CAALFM_C102890CA:1-375(+)	complete	_
CAALFM_C102900CA	2178	XP_721479.2	XP_721479.2 mRNA splicing protein [Candida albicans SC5314]	98.3	sp|Q9UTK6|YKR3_SCHPO	sp|Q9UTK6|YKR3_SCHPO G-patch domain-containing protein C1486.03 OS=Schizosaccharomyces pombe (strain 972 / ATCC 24843) GN=SPAC1486.03c PE=3 SV=1	57.8	_	_	_	_	_	_	GO:0000390|spliceosomal complex disassembly;GO:0006355|regulation of transcription, DNA-templated;GO:0045292|mRNA cis splicing, via spliceosome	GO:0005634|nucleus;GO:0005681|spliceosomal complex;GO:0005737|cytoplasm;GO:0005816|spindle pole body;GO:0071008|U2-type post-mRNA release spliceosomal complex;GO:0071014|post-mRNA release spliceosomal complex	GO:0003677|DNA binding;GO:0003723|RNA binding	ko:K13103	TFIP11		m.263|CAALFM_C102900CA:1-2178(+)	complete	PF01585.20|G-patch|G-patch domain|XM_716386.2|m.263:84-126;PF12656.4|G-patch_2|DExH-box splicing factor binding site|XM_716386.2|m.263:86-130
CAALFM_C102910CA	1431	XP_721480.1	XP_721480.1 protein kinase regulatory subunit [Candida albicans SC5314]	98.1	sp|Q5AI71|ATG17_CANAL	sp|Q5AI71|ATG17_CANAL Autophagy-related protein 17 OS=Candida albicans (strain SC5314 / ATCC MYA-2876) GN=ATG17 PE=3 SV=1	98.1	_	_	_	_	_	_	GO:0006914|autophagy	GO:0034045|phagophore assembly site membrane	_	ko:K08329	ATG17	path:ko04138	m.265|CAALFM_C102910CA:1-1431(+)	complete	PF04108.9|APG17|Autophagy protein Apg17|XM_716387.1|m.265:17-435
CAALFM_C102920WA	1113	XP_721481.2	XP_721481.2 Cdc73p [Candida albicans SC5314]	99.5	sp|Q06697|CDC73_YEAST	sp|Q06697|CDC73_YEAST Cell division control protein 73 OS=Saccharomyces cerevisiae (strain ATCC 204508 / S288c) GN=CDC73 PE=1 SV=1	55.9	_	_	_	_	_	_	GO:0006362|transcription elongation from RNA polymerase I promoter;GO:0006368|transcription elongation from RNA polymerase II promoter;GO:0016570|histone modification;GO:0031124|mRNA 3'-end processing;GO:0032968|positive regulation of transcription elongation from RNA polymerase II promoter;GO:0034402|recruitment of 3'-end processing factors to RNA polymerase II holoenzyme complex;GO:0045910|nega…	GO:0005634|nucleus;GO:0016593|Cdc73/Paf1 complex;GO:0035327|transcriptionally active chromatin	GO:0000993|RNA polymerase II complex binding;GO:0003682|chromatin binding;GO:1990269|RNA polymerase II C-terminal domain phosphoserine binding	ko:K15175	CDC73		m.266|CAALFM_C102920WA:1-1113(+)	complete	PF05179.11|CDC73_C|RNA pol II accessory factor, Cdc73 family, C-terminal|XM_716388.2|m.266:208-359
CAALFM_C102930CA	1368	XP_721482.2	XP_721482.2 threonine--tRNA ligase [Candida albicans SC5314]	99.8	sp|P07236|SYTM_YEAST	sp|P07236|SYTM_YEAST Threonine--tRNA ligase, mitochondrial OS=Saccharomyces cerevisiae (strain ATCC 204508 / S288c) GN=MST1 PE=1 SV=2	69.3	_	_	_	_	_	_	GO:0070159|mitochondrial threonyl-tRNA aminoacylation	GO:0005739|mitochondrion;GO:0005759|mitochondrial matrix	GO:0004829|threonine-tRNA ligase activity;GO:0005524|ATP binding	ko:K01868	TARS, thrS	path:ko00970	m.267|CAALFM_C102930CA:1-1368(+)	complete	PF00587.22|tRNA-synt_2b|tRNA synthetase class II core domain (G, H, P, S and T)|XM_716389.2|m.267:124-334;PF03129.17|HGTP_anticodon|Anticodon binding domain|XM_716389.2|m.267:346-449
CAALFM_C102940CA	519	XP_721483.1	XP_721483.1 hypothetical protein CAALFM_C102940CA [Candida albicans SC5314]	98.3	_	_	_	_	_	_	_	_	_	_	_	_	_	_	_	m.268|CAALFM_C102940CA:1-519(+)	complete	PF08193.8|INO80_Ies4|INO80 complex subunit Ies4|XM_716390.2|m.268:91-149
CAALFM_C102950WA	378	XP_721484.1	XP_721484.1 hypothetical protein CAALFM_C102950WA [Candida albicans SC5314]	100.0	_	_	_	_	_	_	_	_	_	_	_	_	_	_	_	m.269|CAALFM_C102950WA:1-378(+)	complete	_
CAALFM_C102960CA	1788	XP_721485.1	XP_721485.1 hypothetical protein CAALFM_C102960CA [Candida albicans SC5314]	99.5	sp|P38880|MDM31_YEAST	sp|P38880|MDM31_YEAST Mitochondrial distribution and morphology protein 31 OS=Saccharomyces cerevisiae (strain ATCC 204508 / S288c) GN=MDM31 PE=1 SV=1	69.5	_	_	_	_	_	_	GO:0000001|mitochondrion inheritance;GO:0006873|cellular ion homeostasis;GO:0007005|mitochondrion organization;GO:1900208|regulation of cardiolipin metabolic process	GO:0005743|mitochondrial inner membrane;GO:0016021|integral component of membrane	_	ko:K17979	MDM31		m.270|CAALFM_C102960CA:1-1788(+)	complete	PF08118.8|MDM31_MDM32|Yeast mitochondrial distribution and morphology (MDM) proteins|XM_716392.1|m.270:84-591
CAALFM_C102970WA	1266	XP_721486.2	XP_721486.2 hypothetical protein CAALFM_C102970WA [Candida albicans SC5314]	99.5	sp|O94431|EGT2_SCHPO	sp|O94431|EGT2_SCHPO Hercynylcysteine sulfoxide lyase OS=Schizosaccharomyces pombe (strain 972 / ATCC 24843) GN=egt2 PE=3 SV=1	54.8	_	_	_	_	_	_	GO:0052699|ergothioneine biosynthetic process;GO:1903257|selenoneine biosynthetic process	GO:0005634|nucleus;GO:0005829|cytosol	GO:1990411|hercynylcysteine sulfoxide lyase activity (ergothioneine-forming);GO:1990412|hercynylselenocysteine lyase activity (selenoneine-forming)	ko:K20247	EGT2	path:ko00340	m.271|CAALFM_C102970WA:1-1266(+)	complete	PF00266.16|Aminotran_5|Aminotransferase class-V|XM_716393.2|m.271:62-295;PF01053.17|Cys_Met_Meta_PP|Cys/Met metabolism PLP-dependent enzyme|XM_716393.2|m.271:102-206;PF00155.18|Aminotran_1_2|Aminotransferase class I and II|XM_716393.2|m.271:70-205
CAALFM_C102980WA	1029	XP_721487.1	XP_721487.1 glyoxylate reductase [Candida albicans SC5314]	100.0	sp|P53839|GOR1_YEAST	sp|P53839|GOR1_YEAST Glyoxylate reductase 1 OS=Saccharomyces cerevisiae (strain ATCC 204508 / S288c) GN=GOR1 PE=1 SV=1	69.3	_	_	_	_	_	_	GO:0009436|glyoxylate catabolic process	GO:0005634|nucleus;GO:0005739|mitochondrion;GO:0005829|cytosol	GO:0003714|transcription corepressor activity;GO:0016616|oxidoreductase activity, acting on the CH-OH group of donors, NAD or NADP as acceptor;GO:0016618|hydroxypyruvate reductase activity;GO:0030267|glyoxylate reductase (NADP) activity;GO:0042803|protein homodimerization activity;GO:0047964|glyoxylate reductase activity;GO:0051287|NAD binding	_	_	_	m.272|CAALFM_C102980WA:1-1029(+)	complete	PF02826.16|2-Hacid_dh_C|D-isomer specific 2-hydroxyacid dehydrogenase, NAD binding domain|XM_716394.1|m.272:124-304;PF00389.27|2-Hacid_dh|D-isomer specific 2-hydroxyacid dehydrogenase, catalytic domain|XM_716394.1|m.272:31-335;PF07991.9|IlvN|Acetohydroxy acid isomeroreductase, NADPH-binding domain|XM_716394.1|m.272:163-256;PF03446.12|NAD_binding_2|NAD binding domain of 6-phosphogluconate dehydrog…
CAALFM_C102990CA	1317	RLP61603.1	RLP61603.1 glucan 1,3-beta-glucosidase [Candida albicans Ca529L]	99.8	sp|P29717|EXG1_CANAL	sp|P29717|EXG1_CANAL Glucan 1,3-beta-glucosidase OS=Candida albicans (strain SC5314 / ATCC MYA-2876) GN=XOG1 PE=1 SV=5	99.5	_	_	_	_	_	_	GO:0006073|cellular glucan metabolic process;GO:0009405|pathogenesis;GO:0031505|fungal-type cell wall organization;GO:0031589|cell-substrate adhesion;GO:0044011|single-species biofilm formation on inanimate substrate;GO:0044407|single-species biofilm formation in or on host organism	GO:0005576|extracellular region;GO:0005618|cell wall;GO:0009986|cell surface	GO:0004338|glucan exo-1,3-beta-glucosidase activity;GO:0016740|transferase activity;GO:0050839|cell adhesion molecule binding	_	_	_	m.273|CAALFM_C102990CA:1-1317(+)	complete	PF00150.15|Cellulase|Cellulase (glycosyl hydrolase family 5)|XM_716395.2|m.273:97-315
CAALFM_C103000WA	1761	XP_721489.2	XP_721489.2 Hol1p [Candida albicans SC5314]	99.7	sp|P53389|HOL1_YEAST	sp|P53389|HOL1_YEAST Protein HOL1 OS=Saccharomyces cerevisiae (strain ATCC 204508 / S288c) GN=HOL1 PE=1 SV=1	68.8	_	_	_	_	_	_	GO:0006812|cation transport;GO:0015850|organic hydroxy compound transport	GO:0005886|plasma membrane;GO:0016021|integral component of membrane	GO:0015665|alcohol transmembrane transporter activity;GO:0022890|inorganic cation transmembrane transporter activity	_	_	_	m.274|CAALFM_C103000WA:1-1761(+)	complete	PF07690.13|MFS_1|Major Facilitator Superfamily|XM_716396.2|m.274:87-527
CAALFM_C103010WA	321	CAA21967.1	CAA21967.1 60S ribosomal protein rpla1 [Candida albicans]	100.0	sp|Q9HFQ7|RLA1_CANAL	sp|Q9HFQ7|RLA1_CANAL 60S acidic ribosomal protein P1-A OS=Candida albicans (strain SC5314 / ATCC MYA-2876) GN=RPP1A PE=3 SV=1	100.0	_	_	_	_	_	_	GO:0006412|translation;GO:0006414|translational elongation	GO:0005840|ribosome	GO:0003735|structural constituent of ribosome	ko:K02942	RP-LP1, RPLP1	path:ko03010	m.275|CAALFM_C103010WA:1-321(+)	complete	PF00428.16|Ribosomal_60s|60s Acidic ribosomal protein|XM_716397.1|m.275:20-105
CAALFM_C103020CA	609	XP_721492.1	XP_721492.1 ribosomal 60S subunit protein L13A [Candida albicans SC5314]	100.0	sp|O59931|RL13_CANAL	sp|O59931|RL13_CANAL 60S ribosomal protein L13 OS=Candida albicans (strain SC5314 / ATCC MYA-2876) GN=RPL13 PE=3 SV=1	100.0	_	_	_	_	_	_	GO:0006412|translation	GO:0005840|ribosome;GO:0009986|cell surface	GO:0003735|structural constituent of ribosome	ko:K02873	RP-L13e, RPL13	path:ko03010	m.276|CAALFM_C103020CA:1-609(+)	complete	PF01294.15|Ribosomal_L13e|Ribosomal protein L13e|XM_716399.1|m.276:9-176
CAALFM_C103030WA	429	XP_002416955.1	XP_002416955.1 40S ribosomal protein S16 [Candida dubliniensis CD36]	100.0	sp|O94017|RS16_CANAX	sp|O94017|RS16_CANAX 40S ribosomal protein S16 OS=Candida albicans GN=RPS16 PE=3 SV=1	100.0	_	_	_	_	_	_	GO:0006412|translation	GO:0005840|ribosome	GO:0003735|structural constituent of ribosome	ko:K02960	RP-S16e, RPS16	path:ko03010	m.277|CAALFM_C103030WA:1-429(+)	complete	PF00380.16|Ribosomal_S9|Ribosomal protein S9/S16|XM_019475076.1|m.277:10-142
CAALFM_C103040WA	759	XP_721493.2	XP_721493.2 hypothetical protein CAALFM_C103040WA [Candida albicans SC5314]	99.2	sp|Q5AI58|LOT5_CANAL	sp|Q5AI58|LOT5_CANAL Protein LOT5 OS=Candida albicans (strain SC5314 / ATCC MYA-2876) GN=LOT5 PE=3 SV=2	99.2	_	_	_	_	_	_		GO:0005634|nucleus;GO:0005737|cytoplasm	_	_	_	_	m.278|CAALFM_C103040WA:1-552(+)	complete	PF03517.10|Voldacs|Regulator of volume decrease after cellular swelling|XM_716400.2|m.278:63-100
CAALFM_C103050WA	3156	XP_721494.2	XP_721494.2 hypothetical protein CAALFM_C103050WA [Candida albicans SC5314]	99.1	_	_	_	_	_	_	_	_	_	_	_	_	_	_	_	m.279|CAALFM_C103050WA:1-3156(+)	complete	PF12722.4|Hid1|High-temperature-induced dauer-formation protein|XM_716401.2|m.279:1-934;PF09742.6|Dymeclin|Dyggve-Melchior-Clausen syndrome protein|XM_716401.2|m.279:5-519
CAALFM_C103060CA	630	XP_721496.1	XP_721496.1 Tsr2p [Candida albicans SC5314]	100.0	sp|Q06672|TSR2_YEAST	sp|Q06672|TSR2_YEAST Pre-rRNA-processing protein TSR2 OS=Saccharomyces cerevisiae (strain ATCC 204508 / S288c) GN=TSR2 PE=1 SV=2	70.0	_	_	_	_	_	_	GO:0000462|maturation of SSU-rRNA from tricistronic rRNA transcript (SSU-rRNA, 5.8S rRNA, LSU-rRNA)	GO:0005634|nucleus;GO:0005737|cytoplasm	_	ko:K14800	TSR2		m.280|CAALFM_C103060CA:1-630(+)	complete	PF10273.6|WGG|Pre-rRNA-processing protein TSR2|XM_716403.1|m.280:29-106
CAALFM_C103070CA	2418	XP_721498.2	XP_721498.2 origin recognition complex subunit 1 [Candida albicans SC5314]	94.0	sp|O74270|ORC1_CANAX	sp|O74270|ORC1_CANAX Origin recognition complex subunit 1 OS=Candida albicans GN=ORC1 PE=2 SV=1	93.4	_	_	_	_	_	_	GO:0006260|DNA replication	GO:0005634|nucleus	GO:0003677|DNA binding;GO:0003682|chromatin binding;GO:0005524|ATP binding	ko:K02603	ORC1	path:ko04110;path:ko04111;path:ko04113	m.281|CAALFM_C103070CA:1-2418(+)	complete	PF00004.26|AAA|ATPase family associated with various cellular activities (AAA)|XM_716405.2|m.281:424-566;PF13191.3|AAA_16|AAA ATPase domain|XM_716405.2|m.281:398-532;PF13401.3|AAA_22|AAA domain|XM_716405.2|m.281:420-533
CAALFM_C103080CA	603	XP_019330622.1	XP_019330622.1 Ras family GTPase [Candida albicans SC5314]	100.0	sp|P87027|SPG1_SCHPO	sp|P87027|SPG1_SCHPO Septum-promoting GTP-binding protein 1 OS=Schizosaccharomyces pombe (strain 972 / ATCC 24843) GN=spg1 PE=1 SV=1	85.3	_	_	_	_	_	_	GO:0010973|positive regulation of division septum assembly;GO:0031028|septation initiation signaling;GO:0034613|cellular protein localization	GO:0044732|mitotic spindle pole body	GO:0003924|GTPase activity;GO:0005525|GTP binding	ko:K06682	TEM1	path:ko04111	m.282|CAALFM_C103080CA:1-603(+)	complete	PF00071.19|Ras|Ras family|XM_019475077.1|m.282:16-179;PF08477.10|Roc|Ras of Complex, Roc, domain of DAPkinase|XM_019475077.1|m.282:16-130;PF00025.18|Arf|ADP-ribosylation factor family|XM_019475077.1|m.282:12-172;PF04670.9|Gtr1_RagA|Gtr1/RagA G protein conserved region|XM_019475077.1|m.282:17-132
CAALFM_C103090WA	771	XP_721500.1	XP_721500.1 ribosomal 40S subunit protein S1B [Candida albicans SC5314]	100.0	sp|P40910|RS3A_CANAL	sp|P40910|RS3A_CANAL 40S ribosomal protein S1 OS=Candida albicans (strain SC5314 / ATCC MYA-2876) GN=RPS1 PE=3 SV=3	100.0	_	_	_	_	_	_	GO:0006412|translation	GO:0022627|cytosolic small ribosomal subunit;GO:0030446|hyphal cell wall	GO:0003735|structural constituent of ribosome	ko:K02984	RP-S3Ae, RPS3A	path:ko03010	m.283|CAALFM_C103090WA:1-771(+)	complete	PF01015.15|Ribosomal_S3Ae|Ribosomal S3Ae family|XM_716407.2|m.283:17-221
CAALFM_C103100WA	4254	XP_019330623.1	XP_019330623.1 hypothetical protein CAALFM_C103100WA [Candida albicans SC5314]	99.9	sp|Q03640|TCB3_YEAST	sp|Q03640|TCB3_YEAST Tricalbin-3 OS=Saccharomyces cerevisiae (strain ATCC 204508 / S288c) GN=TCB3 PE=1 SV=1	53.4	_	_	_	_	_	_	GO:0060304|regulation of phosphatidylinositol dephosphorylation;GO:0090158|endoplasmic reticulum membrane organization	GO:0005933|cellular bud;GO:0016021|integral component of membrane;GO:0032541|cortical endoplasmic reticulum	GO:0005544|calcium-dependent phospholipid binding;GO:0008289|lipid binding;GO:0046872|metal ion binding	_	_	_	m.284|CAALFM_C103100WA:1-4254(+)	complete	PF00168.27|C2|C2 domain|XM_019475078.1|m.284:399-500;PF00168.27|C2|C2 domain|XM_019475078.1|m.284:546-645;PF00168.27|C2|C2 domain|XM_019475078.1|m.284:687-778;PF00168.27|C2|C2 domain|XM_019475078.1|m.284:1015-1105;PF00168.27|C2|C2 domain|XM_019475078.1|m.284:1306-1392
CAALFM_C103110WA	531	XP_002416963.1	XP_002416963.1 60S ribosomal protein L6 [Candida dubliniensis CD36]	100.0	sp|Q02326|RL6A_YEAST	sp|Q02326|RL6A_YEAST 60S ribosomal protein L6-A OS=Saccharomyces cerevisiae (strain ATCC 204508 / S288c) GN=RPL6A PE=1 SV=2	78.3	_	_	_	_	_	_	GO:0000027|ribosomal large subunit assembly;GO:0002181|cytoplasmic translation	GO:0022625|cytosolic large ribosomal subunit	GO:0003723|RNA binding;GO:0003735|structural constituent of ribosome	ko:K02934	RP-L6e, RPL6	path:ko03010	m.285|CAALFM_C103110WA:1-531(+)	complete	PF01159.16|Ribosomal_L6e|Ribosomal protein L6e|XM_019475079.1|m.285:70-176
CAALFM_C103120WA	1233	XP_721502.1	XP_721502.1 hypothetical protein CAALFM_C103120WA [Candida albicans SC5314]	100.0	sp|Q5AI48|YFAS1_CANAL	sp|Q5AI48|YFAS1_CANAL FAS1 domain-containing protein CaO19.3004 OS=Candida albicans (strain SC5314 / ATCC MYA-2876) GN=CAALFM_C103120WA PE=3 SV=1	100.0	_	_	_	_	_	_		GO:0005773|vacuole	_	_	_	_	m.286|CAALFM_C103120WA:1-1233(+)	complete	_
CAALFM_C103130CA	1755	XP_721504.2	XP_721504.2 phosphatidylinositol 4-phosphate-binding protein [Candida albicans SC5314]	99.8	sp|P38817|GGA2_YEAST	sp|P38817|GGA2_YEAST ADP-ribosylation factor-binding protein GGA2 OS=Saccharomyces cerevisiae (strain ATCC 204508 / S288c) GN=GGA2 PE=1 SV=1	61.4	_	_	_	_	_	_	GO:0006895|Golgi to endosome transport;GO:0006896|Golgi to vacuole transport;GO:0043328|protein transport to vacuole involved in ubiquitin-dependent protein catabolic process via the multivesicular body sorting pathway	GO:0005802|trans-Golgi network;GO:0005829|cytosol;GO:0030131|clathrin adaptor complex	GO:0043130|ubiquitin binding;GO:0070273|phosphatidylinositol-4-phosphate binding	ko:K12404	GGA	path:ko04142	m.287|CAALFM_C103130CA:1-1755(+)	complete	PF00790.16|VHS|VHS domain|XM_716411.2|m.287:13-153;PF02883.17|Alpha_adaptinC2|Adaptin C-terminal domain|XM_716411.2|m.287:479-580;PF03127.11|GAT|GAT domain|XM_716411.2|m.287:237-317
CAALFM_C103140WA	477	XP_721505.1	XP_721505.1 hypothetical protein CAALFM_C103140WA [Candida albicans SC5314]	100.0	_	_	_	_	_	_	_	_	_	_	_	_	_	_	_	m.288|CAALFM_C103140WA:1-477(+)	complete	_
CAALFM_C103150CA	666	KGQ96675.1	KGQ96675.1 hypothetical protein MEO_00301 [Candida albicans P94015]	99.5	_	_	_	_	_	_	_	_	_	_	_	_	_	_	_	m.289|CAALFM_C103150CA:1-666(+)	complete	PF13430.3|DUF4112|Domain of unknown function (DUF4112)|XM_019475080.1|m.289:64-166
CAALFM_C103160CA	972	XP_721506.2	XP_721506.2 ubiquinone biosynthesis protein [Candida albicans SC5314]	100.0	sp|Q5AI44|COQ4_CANAL	sp|Q5AI44|COQ4_CANAL Ubiquinone biosynthesis protein COQ4, mitochondrial OS=Candida albicans (strain SC5314 / ATCC MYA-2876) GN=COQ4 PE=3 SV=2	100.0	_	_	_	_	_	_	GO:0006744|ubiquinone biosynthetic process	GO:0005743|mitochondrial inner membrane	_	ko:K18586	COQ4		m.290|CAALFM_C103160CA:1-972(+)	complete	PF05019.10|Coq4|Coenzyme Q (ubiquinone) biosynthesis protein Coq4|XM_716413.2|m.290:79-300
CAALFM_C103170CA	1968	KHC68488.1	KHC68488.1 Protein not essential for viability [Candida albicans P75010]	98.0	_	_	_	_	_	_	_	_	_	_	_	_	_	_	_	m.291|CAALFM_C103170CA:1-1968(+)	complete	PF02194.12|PXA|PXA domain|XM_716414.2|m.291:195-396
CAALFM_C103180WA	864	XP_721508.1	XP_721508.1 lipoyl(octanoyl) transferase [Candida albicans SC5314]	99.0	sp|Q06005|LIPB_YEAST	sp|Q06005|LIPB_YEAST Octanoyltransferase, mitochondrial OS=Saccharomyces cerevisiae (strain ATCC 204508 / S288c) GN=LIP2 PE=1 SV=1	56.4	_	_	_	_	_	_	GO:0009107|lipoate biosynthetic process;GO:0009249|protein lipoylation	GO:0005739|mitochondrion	GO:0016874|ligase activity;GO:0033819|lipoyl(octanoyl) transferase activity	ko:K03801	lipB	path:ko00785;path:ko01100	m.292|CAALFM_C103180WA:1-864(+)	complete	PF03099.16|BPL_LplA_LipB|Biotin/lipoate A/B protein ligase family|XM_716415.1|m.292:124-227
CAALFM_C103190CA	1272	RLP61623.1	RLP61623.1 hypothetical protein L150_00306 [Candida albicans Ca529L]	100.0	_	_	_	_	_	_	_	_	_	_	_	_	_	_	_	m.293|CAALFM_C103190CA:1-1272(+)	complete	_
CAALFM_C103200CA	3198	KHC43154.1	KHC43154.1 hypothetical protein MGQ_00302 [Candida albicans P76067]	97.5	sp|Q04052|ARO80_YEAST	sp|Q04052|ARO80_YEAST Transcriptional activator ARO80 OS=Saccharomyces cerevisiae (strain ATCC 204508 / S288c) GN=ARO80 PE=1 SV=1	49.5	_	_	_	_	_	_	GO:0006351|transcription, DNA-templated;GO:0006559|L-phenylalanine catabolic process;GO:0006569|tryptophan catabolic process;GO:0006572|tyrosine catabolic process;GO:0009074|aromatic amino acid family catabolic process;GO:0009083|branched-chain amino acid catabolic process;GO:0045944|positive regulation of transcription by RNA polymerase II	GO:0005634|nucleus	GO:0000981|DNA-binding transcription factor activity, RNA polymerase II-specific;GO:0003677|DNA binding;GO:0008270|zinc ion binding	_	_	_	m.294|CAALFM_C103200CA:1-3198(+)	complete	PF00172.15|Zn_clus|Fungal Zn(2)-Cys(6) binuclear cluster domain|XM_716417.2|m.294:43-84
CAALFM_C103210CA	1194	XP_002416973.1	XP_002416973.1 septin, putative [Candida dubliniensis CD36]	100.0	sp|P32468|CDC12_YEAST	sp|P32468|CDC12_YEAST Cell division control protein 12 OS=Saccharomyces cerevisiae (strain ATCC 204508 / S288c) GN=CDC12 PE=1 SV=1	77.1	_	_	_	_	_	_	GO:0000281|mitotic cytokinesis;GO:0000921|septin ring assembly;GO:0030011|maintenance of cell polarity;GO:0045860|positive regulation of protein kinase activity	GO:0000144|cellular bud neck septin ring;GO:0005621|cellular bud scar;GO:0005937|mating projection;GO:0016020|membrane;GO:0031105|septin complex;GO:0032160|septin filament array	GO:0003924|GTPase activity;GO:0005198|structural molecule activity;GO:0005525|GTP binding;GO:0010314|phosphatidylinositol-5-phosphate binding;GO:0070273|phosphatidylinositol-4-phosphate binding	ko:K16948	CDC12		m.295|CAALFM_C103210CA:1-1194(+)	complete	PF00735.15|Septin|Septin|XM_019475082.1|m.295:22-299;PF01926.20|MMR_HSR1|50S ribosome-binding GTPase|XM_019475082.1|m.295:27-162
CAALFM_C103220CA	795	XP_721512.1	XP_721512.1 14-3-3 family protein [Candida albicans SC5314]	100.0	sp|O42766|1433_CANAL	sp|O42766|1433_CANAL 14-3-3 protein homolog OS=Candida albicans (strain SC5314 / ATCC MYA-2876) GN=BMH1 PE=3 SV=2	100.0	_	_	_	_	_	_	GO:0001410|chlamydospore formation;GO:0006109|regulation of carbohydrate metabolic process;GO:0009405|pathogenesis;GO:0030447|filamentous growth;GO:0034605|cellular response to heat;GO:0036168|filamentous growth of a population of unicellular organisms in response to heat;GO:0036178|filamentous growth of a population of unicellular organisms in response to neutral pH;GO:0036180|filamentous growth…	GO:0005886|plasma membrane;GO:0009986|cell surface;GO:0030445|yeast-form cell wall	GO:0019904|protein domain specific binding	ko:K06630	YWHAE	path:ko04011;path:ko04110;path:ko04114;path:ko04151;path:ko04390;path:ko04391;path:ko04722;path:ko05169;path:ko05203	m.296|CAALFM_C103220CA:1-795(+)	complete	PF00244.17|14-3-3|14-3-3 protein|XM_716419.1|m.296:11-233
CAALFM_C103230CA	1695	XP_721513.1	XP_721513.1 putative hydrolase [Candida albicans SC5314]	99.8	sp|Q5AI37|ARX1_CANAL	sp|Q5AI37|ARX1_CANAL Probable metalloprotease ARX1 OS=Candida albicans (strain SC5314 / ATCC MYA-2876) GN=ARX1 PE=3 SV=1	99.8	_	_	_	_	_	_		GO:0005634|nucleus;GO:0005737|cytoplasm	GO:0008237|metallopeptidase activity;GO:0046872|metal ion binding	ko:K14813	ARX1		m.297|CAALFM_C103230CA:1-1695(+)	complete	PF00557.21|Peptidase_M24|Metallopeptidase family M24|XM_716420.1|m.297:26-147
CAALFM_C103240WA	426	XP_721514.2	XP_721514.2 hypothetical protein CAALFM_C103240WA [Candida albicans SC5314]	99.3	sp|O14155|YE72_SCHPO	sp|O14155|YE72_SCHPO UPF0047 protein C4A8.02c OS=Schizosaccharomyces pombe (strain 972 / ATCC 24843) GN=SPAC4A8.02c PE=3 SV=1	72.4	_	_	_	_	_	_		GO:0005634|nucleus;GO:0005829|cytosol	_	_	_	_	m.298|CAALFM_C103240WA:1-426(+)	complete	PF01894.14|UPF0047|Uncharacterised protein family UPF0047|XM_716421.2|m.298:20-135
CAALFM_C103250CA	1221	XP_721516.1	XP_721516.1 Spp1p [Candida albicans SC5314]	98.3	_	_	_	_	_	_	_	_	_	_	_	_	ko:K14960	CXXC1, SPP1, CPS40		m.299|CAALFM_C103250CA:1-1221(+)	complete	PF00628.26|PHD|PHD-finger|XM_716423.1|m.299:78-124
CAALFM_C103260WA	2037	XP_721517.2	XP_721517.2 ssDNA-dependent ATPase [Candida albicans SC5314]	99.4	sp|O13984|WRIP1_SCHPO	sp|O13984|WRIP1_SCHPO ATPase WRNIP1 homolog C26H5.02c OS=Schizosaccharomyces pombe (strain 972 / ATCC 24843) GN=SPAC26H5.02c PE=3 SV=2	64.1	_	_	_	_	_	_	GO:0000731|DNA synthesis involved in DNA repair;GO:1903461|Okazaki fragment processing involved in mitotic DNA replication	GO:0005634|nucleus	GO:0003677|DNA binding;GO:0005524|ATP binding;GO:0046872|metal ion binding	ko:K07478	ycaJ		m.300|CAALFM_C103260WA:1-2037(+)	complete	PF12002.5|MgsA_C|MgsA AAA+ ATPase C terminal|XM_716424.2|m.300:439-600;PF16193.2|AAA_assoc_2|AAA C-terminal domain|XM_716424.2|m.300:345-438;PF00004.26|AAA|ATPase family associated with various cellular activities (AAA)|XM_716424.2|m.300:204-311;PF05496.9|RuvB_N|Holliday junction DNA helicase ruvB N-terminus|XM_716424.2|m.300:163-376;PF07728.11|AAA_5|AAA domain (dynein-related subfamily)|XM_71642…
CAALFM_C103270WA	1131	XP_019330628.1	XP_019330628.1 putative peptide hydrolase [Candida albicans SC5314]	99.5	_	_	_	_	_	_	_	_	_	_	_	_	_	_	_	m.301|CAALFM_C103270WA:1-1131(+)	complete	PF02586.11|SRAP|SOS response associated peptidase (SRAP)|XM_019475083.1|m.301:1-289
CAALFM_C103280WA	933	XP_721520.1	XP_721520.1 mitochondrial 37S ribosomal protein RSM24 [Candida albicans SC5314]	100.0	sp|Q03976|RT24_YEAST	sp|Q03976|RT24_YEAST 37S ribosomal protein S24, mitochondrial OS=Saccharomyces cerevisiae (strain ATCC 204508 / S288c) GN=RSM24 PE=1 SV=1	52.6	_	_	_	_	_	_	GO:0032543|mitochondrial translation	GO:0005763|mitochondrial small ribosomal subunit	GO:0003735|structural constituent of ribosome	ko:K17413	MRPS35		m.302|CAALFM_C103280WA:1-933(+)	complete	PF10213.6|MRP-S28|Mitochondrial ribosomal subunit protein|XM_716427.1|m.302:149-276
CAALFM_C103290WA	1884	XP_721521.1	XP_721521.1 histone acetyltransferase [Candida albicans SC5314]	99.5	sp|P32494|NGG1_YEAST	sp|P32494|NGG1_YEAST Chromatin-remodeling complexes subunit NGG1 OS=Saccharomyces cerevisiae (strain ATCC 204508 / S288c) GN=NGG1 PE=1 SV=1	49.4	_	_	_	_	_	_	GO:0006325|chromatin organization;GO:0006351|transcription, DNA-templated;GO:0006357|regulation of transcription by RNA polymerase II;GO:0016573|histone acetylation;GO:0043966|histone H3 acetylation;GO:0043967|histone H4 acetylation	GO:0000124|SAGA complex;GO:0005671|Ada2/Gcn5/Ada3 transcription activator complex;GO:0046695|SLIK (SAGA-like) complex	GO:0003713|transcription coactivator activity	ko:K11315	TADA3, ADA3, NGG1		m.303|CAALFM_C103290WA:1-1884(+)	complete	PF10198.6|Ada3|Histone acetyltransferases subunit 3|XM_716428.1|m.303:422-569
CAALFM_C103300CA	1404	XP_721524.2	XP_721524.2 Mas1p [Candida albicans SC5314]	100.0	sp|P10507|MPPB_YEAST	sp|P10507|MPPB_YEAST Mitochondrial-processing peptidase subunit beta OS=Saccharomyces cerevisiae (strain ATCC 204508 / S288c) GN=MAS1 PE=1 SV=1	76.8	_	_	_	_	_	_	GO:0006122|mitochondrial electron transport, ubiquinol to cytochrome c;GO:0006626|protein targeting to mitochondrion;GO:0006627|protein processing involved in protein targeting to mitochondrion;GO:0009060|aerobic respiration	GO:0005750|mitochondrial respiratory chain complex III;GO:0005759|mitochondrial matrix;GO:0017087|mitochondrial processing peptidase complex	GO:0004222|metalloendopeptidase activity;GO:0008270|zinc ion binding	ko:K17732	PMPCB, MAS1		m.304|CAALFM_C103300CA:1-1404(+)	complete	PF00675.17|Peptidase_M16|Insulinase (Peptidase family M16)|XM_716431.2|m.304:41-187;PF05193.18|Peptidase_M16_C|Peptidase M16 inactive domain|XM_716431.2|m.304:194-385
CAALFM_C103310WA	1137	XP_721525.2	XP_721525.2 hypothetical protein CAALFM_C103310WA [Candida albicans SC5314]	99.7	_	_	_	_	_	_	_	_	_	_	_	_	ko:K11767	ARP7, SWP61		m.305|CAALFM_C103310WA:1-1137(+)	complete	PF00022.16|Actin|Actin|XM_716432.2|m.305:4-171;PF00022.16|Actin|Actin|XM_716432.2|m.305:264-378
CAALFM_C103320CA	1509	XP_721527.1	XP_721527.1 Ehd3p [Candida albicans SC5314]	100.0	sp|P28817|HIBCH_YEAST	sp|P28817|HIBCH_YEAST 3-hydroxyisobutyryl-CoA hydrolase, mitochondrial OS=Saccharomyces cerevisiae (strain ATCC 204508 / S288c) GN=EHD3 PE=1 SV=2	53.8	_	_	_	_	_	_	GO:0009083|branched-chain amino acid catabolic process	GO:0005739|mitochondrion;GO:0005840|ribosome	GO:0003860|3-hydroxyisobutyryl-CoA hydrolase activity	ko:K05605	HIBCH	path:ko00280;path:ko00410;path:ko00640;path:ko01100;path:ko01200	m.306|CAALFM_C103320CA:1-1509(+)	complete	PF16113.2|ECH_2|Enoyl-CoA hydratase/isomerase|XM_716434.1|m.306:50-389;PF00378.17|ECH_1|Enoyl-CoA hydratase/isomerase|XM_716434.1|m.306:51-215
CAALFM_C103330CA	1590	XP_721528.1	XP_721528.1 hypothetical protein CAALFM_C103330CA [Candida albicans SC5314]	99.6	sp|Q5AI22|ATG21_CANAL	sp|Q5AI22|ATG21_CANAL Autophagy-related protein 21 OS=Candida albicans (strain SC5314 / ATCC MYA-2876) GN=ATG21 PE=3 SV=1	99.6	_	_	_	_	_	_	GO:0006914|autophagy;GO:0015031|protein transport	GO:0005774|vacuolar membrane	_	_	_	_	m.307|CAALFM_C103330CA:1-1590(+)	complete	_
CAALFM_C103340CA	882	XP_721529.1	XP_721529.1 Sec63 complex subunit [Candida albicans SC5314]	100.0	sp|Q5AI21|SEC62_CANAL	sp|Q5AI21|SEC62_CANAL Translocation protein SEC62 OS=Candida albicans (strain SC5314 / ATCC MYA-2876) GN=SEC62 PE=3 SV=1	100.0	_	_	_	_	_	_		GO:0005886|plasma membrane;GO:0030176|integral component of endoplasmic reticulum membrane	_	ko:K12275	SEC62	path:ko03060;path:ko04141	m.308|CAALFM_C103340CA:1-882(+)	complete	PF03839.13|Sec62|Translocation protein Sec62|XM_716436.2|m.308:51-250
CAALFM_C103350CA	1869	XP_721532.1	XP_721532.1 Fe-S cluster-binding ribosome biosynthesis protein [Candida albicans SC5314]	100.0	sp|Q03195|RLI1_YEAST	sp|Q03195|RLI1_YEAST Translation initiation factor RLI1 OS=Saccharomyces cerevisiae (strain ATCC 204508 / S288c) GN=RLI1 PE=1 SV=1	92.1	_	_	_	_	_	_	GO:0000054|ribosomal subunit export from nucleus;GO:0006364|rRNA processing;GO:0006413|translational initiation;GO:0006415|translational termination;GO:0032790|ribosome disassembly;GO:0042273|ribosomal large subunit biogenesis;GO:0045727|positive regulation of translation	GO:0005634|nucleus;GO:0005737|cytoplasm	GO:0003743|translation initiation factor activity;GO:0005506|iron ion binding;GO:0005524|ATP binding;GO:0016887|ATPase activity;GO:0043024|ribosomal small subunit binding	ko:K06174	ABCE1, Rli1		m.309|CAALFM_C103350CA:1-1869(+)	complete	PF00005.24|ABC_tran|ABC transporter|XM_716439.1|m.309:116-264;PF00005.24|ABC_tran|ABC transporter|XM_716439.1|m.309:389-510;PF04068.12|RLI|Possible Fer4-like domain in RNase L inhibitor, RLI|XM_716439.1|m.309:22-52;PF00037.24|Fer4|4Fe-4S binding domain|XM_716439.1|m.309:65-86
CAALFM_C103360WA	4233	XP_721533.2	XP_721533.2 chromatin-remodeling ATPase [Candida albicans SC5314]	99.8	sp|P32657|CHD1_YEAST	sp|P32657|CHD1_YEAST Chromo domain-containing protein 1 OS=Saccharomyces cerevisiae (strain ATCC 204508 / S288c) GN=CHD1 PE=1 SV=1	69.5	_	_	_	_	_	_	GO:0001178|regulation of transcriptional start site selection at RNA polymerase II promoter;GO:0006363|termination of RNA polymerase I transcription;GO:0006368|transcription elongation from RNA polymerase II promoter;GO:0006369|termination of RNA polymerase II transcription;GO:0016584|nucleosome positioning;GO:0034728|nucleosome organization;GO:0042766|nucleosome mobilization;GO:0043044|ATP-depen…	GO:0000124|SAGA complex;GO:0000790|nuclear chromatin;GO:0030874|nucleolar chromatin;GO:0046695|SLIK (SAGA-like) complex	GO:0000182|rDNA binding;GO:0003677|DNA binding;GO:0004386|helicase activity;GO:0005524|ATP binding;GO:0008094|DNA-dependent ATPase activity;GO:0031490|chromatin DNA binding;GO:0035064|methylated histone binding;GO:0044212|transcription regulatory region DNA binding;GO:0070615|nucleosome-dependent ATPase activity	ko:K11367	CHD1		m.310|CAALFM_C103360WA:1-4233(+)	complete	PF00176.20|SNF2_N|SNF2 family N-terminal domain|XM_716440.2|m.310:374-645;PF13907.3|DUF4208|Domain of unknown function (DUF4208)|XM_716440.2|m.310:1315-1404;PF00385.21|Chromo|Chromo (CHRromatin Organisation MOdifier) domain|XM_716440.2|m.310:176-232;PF00385.21|Chromo|Chromo (CHRromatin Organisation MOdifier) domain|XM_716440.2|m.310:271-326;PF00271.28|Helicase_C|Helicase conserved C-terminal doma…
CAALFM_C103370WA	1890	XP_721535.1	XP_721535.1 polyadenylate-binding protein [Candida albicans SC5314]	100.0	sp|Q5AI15|PABP_CANAL	sp|Q5AI15|PABP_CANAL Polyadenylate-binding protein, cytoplasmic and nuclear OS=Candida albicans (strain SC5314 / ATCC MYA-2876) GN=PAB1 PE=3 SV=1	100.0	_	_	_	_	_	_	GO:0006397|mRNA processing;GO:0006417|regulation of translation;GO:0051028|mRNA transport	GO:0005634|nucleus;GO:0005737|cytoplasm	GO:0003723|RNA binding	ko:K13126	PABPC	path:ko03013;path:ko03015;path:ko03018	m.311|CAALFM_C103370WA:1-1890(+)	complete	PF00076.19|RRM_1|RNA recognition motif. (a.k.a. RRM, RBD, or RNP domain)|XM_716442.2|m.311:54-123;PF00076.19|RRM_1|RNA recognition motif. (a.k.a. RRM, RBD, or RNP domain)|XM_716442.2|m.311:142-210;PF00076.19|RRM_1|RNA recognition motif. (a.k.a. RRM, RBD, or RNP domain)|XM_716442.2|m.311:235-303;PF00076.19|RRM_1|RNA recognition motif. (a.k.a. RRM, RBD, or RNP domain)|XM_716442.2|m.311:338-406;PF00…
CAALFM_C103380WA	2667	XP_721536.1	XP_721536.1 trehalose-phosphatase [Candida albicans SC5314]	99.9	sp|P31688|TPS2_YEAST	sp|P31688|TPS2_YEAST Trehalose-phosphatase OS=Saccharomyces cerevisiae (strain ATCC 204508 / S288c) GN=TPS2 PE=1 SV=3	69.1	_	_	_	_	_	_	GO:0005992|trehalose biosynthetic process;GO:0034605|cellular response to heat;GO:0070413|trehalose metabolism in response to stress	GO:0005946|alpha,alpha-trehalose-phosphate synthase complex (UDP-forming)	GO:0004805|trehalose-phosphatase activity	ko:K16055	TPS	path:ko00500;path:ko01100	m.312|CAALFM_C103380WA:1-2667(+)	complete	PF00982.18|Glyco_transf_20|Glycosyltransferase family 20|XM_716443.1|m.312:58-523;PF02358.13|Trehalose_PPase|Trehalose-phosphatase|XM_716443.1|m.312:557-780
CAALFM_C103390WA	1278	XP_721538.2	XP_721538.2 medium-chain fatty acid ethyl ester synthase/esterase [Candida albicans SC5314]	99.5	sp|P38295|MCFS2_YEAST	sp|P38295|MCFS2_YEAST Medium-chain fatty acid ethyl ester synthase/esterase 2 OS=Saccharomyces cerevisiae (strain ATCC 204508 / S288c) GN=EHT1 PE=1 SV=1	56.1	_	_	_	_	_	_	GO:0044255|cellular lipid metabolic process;GO:0051792|medium-chain fatty acid biosynthetic process;GO:0051793|medium-chain fatty acid catabolic process	GO:0005811|lipid droplet	GO:0004026|alcohol O-acetyltransferase activity;GO:0034319|alcohol O-butanoyltransferase activity;GO:0034338|short-chain carboxylesterase activity;GO:0047372|acylglycerol lipase activity	ko:K07019	K07019		m.313|CAALFM_C103390WA:1-1278(+)	complete	PF00561.17|Abhydrolase_1|alpha/beta hydrolase fold|XM_716445.2|m.313:149-372;PF12146.5|Hydrolase_4|Serine aminopeptidase, S33|XM_716445.2|m.313:146-310;PF12697.4|Abhydrolase_6|Alpha/beta hydrolase family|XM_716445.2|m.313:151-397
CAALFM_C103400WA	1950	RLP61644.1	RLP61644.1 hypothetical protein L150_00327 [Candida albicans Ca529L]	96.6	_	_	_	_	_	_	_	_	_	_	_	_	ko:K20062	ART4_5_7		m.314|CAALFM_C103400WA:1-1950(+)	complete	PF02752.19|Arrestin_C|Arrestin (or S-antigen), C-terminal domain|XM_716446.2|m.314:271-411
CAALFM_C103410WA	825	XP_721540.2	XP_721540.2 hypothetical protein CAALFM_C103410WA [Candida albicans SC5314]	100.0	_	_	_	_	_	_	_	_	_	_	_	_	_	_	_	m.315|CAALFM_C103410WA:1-825(+)	complete	_
CAALFM_C103420WA	74	_	_	_	_	_	_	_	_	_	_	_	_	_	_	_	_	_	_	_	_	_
CAALFM_C103430WA	1056	XP_721541.1	XP_721541.1 triglyceride lipase [Candida albicans SC5314]	99.7	sp|P54857|TGL2_YEAST	sp|P54857|TGL2_YEAST Lipase 2 OS=Saccharomyces cerevisiae (strain ATCC 204508 / S288c) GN=TGL2 PE=1 SV=1	53.9	_	_	_	_	_	_	GO:0019433|triglyceride catabolic process	GO:0005739|mitochondrion	GO:0004806|triglyceride lipase activity	ko:K01046	E3.1.1.3	path:ko00561;path:ko01100	m.316|CAALFM_C103430WA:1-1056(+)	complete	PF07819.10|PGAP1|PGAP1-like protein|XM_716448.2|m.316:149-200;PF05057.11|DUF676|Putative serine esterase (DUF676)|XM_716448.2|m.316:149-227;PF02450.12|LCAT|Lecithin:cholesterol acyltransferase|XM_716448.2|m.316:148-199
CAALFM_C103440CA	1437	XP_721543.1	XP_721543.1 hypothetical protein CAALFM_C103440CA [Candida albicans SC5314]	99.4	sp|P0A391|NAHF_PSEPU	sp|P0A391|NAHF_PSEPU Salicylaldehyde dehydrogenase OS=Pseudomonas putida GN=nahF PE=3 SV=1	54.5	_	_	_	_	_	_	GO:0019439|aromatic compound catabolic process		GO:0018485|salicylaldehyde dehydrogenase activity	_	_	_	m.317|CAALFM_C103440CA:1-1437(+)	complete	PF00171.19|Aldedh|Aldehyde dehydrogenase family|XM_716450.1|m.317:30-474
CAALFM_C103450CA	3630	XP_721545.2	XP_721545.2 hypothetical protein CAALFM_C103450CA [Candida albicans SC5314]	99.8	_	_	_	_	_	_	_	_	_	_	_	_	_	_	_	m.318|CAALFM_C103450CA:1-3630(+)	complete	PF16746.2|BAR_3|BAR domain of APPL family|XM_716452.2|m.318:49-228;PF16016.2|DUF4782|Domain of unknown function (DUF4782)|XM_716452.2|m.318:787-917;PF00169.26|PH|PH domain|XM_716452.2|m.318:328-424
CAALFM_C103460CA	2973	KHC61963.1	KHC61963.1 hypothetical protein MGC_00335 [Candida albicans P37039]	98.2	_	_	_	_	_	_	_	_	_	_	_	_	_	_	_	m.319|CAALFM_C103460CA:1-2973(+)	complete	_
CAALFM_C103470CA	1410	XP_721547.2	XP_721547.2 putative serine/threonine protein kinase [Candida albicans SC5314]	99.1	sp|P08458|SPS1_YEAST	sp|P08458|SPS1_YEAST Sporulation-specific protein 1 OS=Saccharomyces cerevisiae (strain ATCC 204508 / S288c) GN=SPS1 PE=1 SV=2	61.5	_	_	_	_	_	_	GO:0006468|protein phosphorylation;GO:0007346|regulation of mitotic cell cycle;GO:0023014|signal transduction by protein phosphorylation;GO:0030437|ascospore formation;GO:0030476|ascospore wall assembly;GO:0031098|stress-activated protein kinase signaling cascade;GO:0032120|ascospore-type prospore membrane assembly;GO:0032147|activation of protein kinase activity;GO:0042981|regulation of apoptoti…	GO:0005628|prospore membrane;GO:0005634|nucleus;GO:0005737|cytoplasm	GO:0004672|protein kinase activity;GO:0005524|ATP binding;GO:0008349|MAP kinase kinase kinase kinase activity	ko:K12771	SPS1	path:ko04113	m.320|CAALFM_C103470CA:1-1410(+)	complete	PF00069.22|Pkinase|Protein kinase domain|XM_716454.2|m.320:32-305;PF07714.14|Pkinase_Tyr|Protein tyrosine kinase|XM_716454.2|m.320:33-301
CAALFM_C103480CA	2877	XP_721548.2	XP_721548.2 Age1p [Candida albicans SC5314]	98.5	_	_	_	_	_	_	_	_	_	_	_	_	ko:K12488	ASAP	path:ko04144;path:ko04666	m.321|CAALFM_C103480CA:1-2877(+)	complete	PF01412.15|ArfGap|Putative GTPase activating protein for Arf|XM_716455.2|m.321:720-832;PF00169.26|PH|PH domain|XM_716455.2|m.321:562-656
CAALFM_C103490WA	882	XP_721549.1	XP_721549.1 hypothetical protein CAALFM_C103490WA [Candida albicans SC5314]	100.0	sp|P47153|TDA4_YEAST	sp|P47153|TDA4_YEAST Topoisomerase I damage affected protein 4 OS=Saccharomyces cerevisiae (strain ATCC 204508 / S288c) GN=TDA4 PE=1 SV=1	54.9	_	_	_	_	_	_		GO:0016021|integral component of membrane	_	_	_	_	m.322|CAALFM_C103490WA:1-882(+)	complete	PF03798.13|TRAM_LAG1_CLN8|TLC domain|XM_716456.2|m.322:75-268
CAALFM_C103500WA	624	XP_721550.1	XP_721550.1 Rab family GTPase [Candida albicans SC5314]	100.0	sp|P01123|YPT1_YEAST	sp|P01123|YPT1_YEAST GTP-binding protein YPT1 OS=Saccharomyces cerevisiae (strain ATCC 204508 / S288c) GN=YPT1 PE=1 SV=2	83.6	_	_	_	_	_	_	GO:0006888|endoplasmic reticulum to Golgi vesicle-mediated transport;GO:0006890|retrograde vesicle-mediated transport, Golgi to endoplasmic reticulum;GO:0015031|protein transport;GO:0016236|macroautophagy;GO:0032258|protein localization by the Cvt pathway;GO:0032456|endocytic recycling;GO:0034497|protein localization to phagophore assembly site;GO:0034498|early endosome to Golgi transport;GO:0035…	GO:0000139|Golgi membrane;GO:0000407|phagophore assembly site;GO:0005789|endoplasmic reticulum membrane;GO:0005795|Golgi stack;GO:0005801|cis-Golgi network;GO:0005829|cytosol;GO:0031410|cytoplasmic vesicle;GO:0034045|phagophore assembly site membrane	GO:0000149|SNARE binding;GO:0003924|GTPase activity;GO:0005525|GTP binding	ko:K07874	RAB1A	path:ko05134	m.323|CAALFM_C103500WA:1-624(+)	complete	PF00071.19|Ras|Ras family|XM_716457.2|m.323:10-170;PF08477.10|Roc|Ras of Complex, Roc, domain of DAPkinase|XM_716457.2|m.323:10-124;PF00025.18|Arf|ADP-ribosylation factor family|XM_716457.2|m.323:9-166;PF04670.9|Gtr1_RagA|Gtr1/RagA G protein conserved region|XM_716457.2|m.323:10-129
CAALFM_C103510CA	546	XP_721551.2	XP_721551.2 hypothetical protein CAALFM_C103510CA [Candida albicans SC5314]	100.0	_	_	_	_	_	_	_	_	_	_	_	_	_	_	_	m.324|CAALFM_C103510CA:1-546(+)	complete	PF11578.5|DUF3237|Protein of unknown function (DUF3237)|XM_716458.2|m.324:15-180
CAALFM_C103520WA	1446	XP_721552.2	XP_721552.2 proteasome regulatory particle lid subunit [Candida albicans SC5314]	99.8	sp|O42897|RPN3_SCHPO	sp|O42897|RPN3_SCHPO Probable 26S proteasome regulatory subunit rpn3 OS=Schizosaccharomyces pombe (strain 972 / ATCC 24843) GN=rpn3 PE=3 SV=2	62.1	_	_	_	_	_	_	GO:0006511|ubiquitin-dependent protein catabolic process;GO:0042176|regulation of protein catabolic process;GO:0043161|proteasome-mediated ubiquitin-dependent protein catabolic process;GO:0045842|positive regulation of mitotic metaphase/anaphase transition	GO:0005634|nucleus;GO:0008541|proteasome regulatory particle, lid subcomplex	GO:0030234|enzyme regulator activity	ko:K03033	PSMD3, RPN3	path:ko03050;path:ko05169	m.325|CAALFM_C103520WA:1-1446(+)	complete	PF08375.8|Rpn3_C|Proteasome regulatory subunit C-terminal|XM_716459.2|m.325:415-478;PF01399.24|PCI|PCI domain|XM_716459.2|m.325:309-411
CAALFM_C103530WA	1698	XP_019330629.1	XP_019330629.1 Med17p [Candida albicans SC5314]	99.8	sp|Q5AHZ7|MED17_CANAL	sp|Q5AHZ7|MED17_CANAL Mediator of RNA polymerase II transcription subunit 17 OS=Candida albicans (strain SC5314 / ATCC MYA-2876) GN=SRB4 PE=3 SV=3	99.8	_	_	_	_	_	_	GO:0006351|transcription, DNA-templated	GO:0016592|mediator complex	_	ko:K15134	SRB4, MED17		m.326|CAALFM_C103530WA:1-1698(+)	complete	PF10156.6|Med17|Subunit 17 of Mediator complex|XM_019475084.1|m.326:26-449
CAALFM_C103540CA	411	XP_721555.2	XP_721555.2 hypothetical protein CAALFM_C103540CA [Candida albicans SC5314]	99.3	_	_	_	_	_	_	_	_	_	_	_	_	_	_	_	m.327|CAALFM_C103540CA:1-411(+)	complete	PF10311.6|Ilm1|Increased loss of mitochondrial DNA protein 1|XM_716462.2|m.327:4-76
CAALFM_C103550CA	1443	XP_721556.1	XP_721556.1 putative N,N-dimethylaniline monooxygenase [Candida albicans SC5314]	100.0	sp|P53318|COQ6_YEAST	sp|P53318|COQ6_YEAST Ubiquinone biosynthesis monooxygenase COQ6, mitochondrial OS=Saccharomyces cerevisiae (strain ATCC 204508 / S288c) GN=COQ6 PE=1 SV=1	64.3	_	_	_	_	_	_	GO:0006744|ubiquinone biosynthetic process	GO:0005743|mitochondrial inner membrane	GO:0008681|2-octaprenyl-6-methoxyphenol hydroxylase activity;GO:0016709|oxidoreductase activity, acting on paired donors, with incorporation or reduction of molecular oxygen, NAD(P)H as one donor, and incorporation of one atom of oxygen;GO:0016712|oxidoreductase activity, acting on paired donors, with incorporation or reduction of molecular oxygen, reduced flavin or flavoprotein as one donor, and…	ko:K06126	COQ6	path:ko00130;path:ko01100;path:ko01110	m.328|CAALFM_C103550CA:1-1443(+)	complete	PF01494.16|FAD_binding_3|FAD binding domain|XM_716463.1|m.328:17-405
CAALFM_C103560CA	1035	XP_721557.1	XP_721557.1 transcription factor TFIIB [Candida albicans SC5314]	99.7	sp|Q05959|TF2B_KLULA	sp|Q05959|TF2B_KLULA Transcription initiation factor IIB OS=Kluyveromyces lactis (strain ATCC 8585 / CBS 2359 / DSM 70799 / NBRC 1267 / NRRL Y-1140 / WM37) GN=SUA7 PE=3 SV=1	76.4	_	_	_	_	_	_	GO:0001113|transcriptional open complex formation at RNA polymerase II promoter;GO:0001174|transcriptional start site selection at RNA polymerase II promoter;GO:0045899|positive regulation of RNA polymerase II transcriptional preinitiation complex assembly;GO:2000679|positive regulation of transcription regulatory region DNA binding	GO:0005634|nucleus;GO:0097550|transcriptional preinitiation complex	GO:0000993|RNA polymerase II complex binding;GO:0001139|RNA polymerase II complex recruiting activity;GO:0017025|TBP-class protein binding;GO:0046872|metal ion binding	ko:K03124	TFIIB, GTF2B, SUA7, tfb	path:ko03022;path:ko05169;path:ko05203	m.329|CAALFM_C103560CA:1-1035(+)	complete	PF00382.16|TFIIB|Transcription factor TFIIB repeat|XM_716464.2|m.329:131-201;PF00382.16|TFIIB|Transcription factor TFIIB repeat|XM_716464.2|m.329:241-311;PF08271.9|TF_Zn_Ribbon|TFIIB zinc-binding|XM_716464.2|m.329:22-65
CAALFM_C103570CA	85	_	_	_	_	_	_	_	_	_	_	_	_	_	_	_	_	_	_	_	_	_
CAALFM_C103580WA	99	_	_	_	_	_	_	_	_	_	_	_	_	_	_	_	_	_	_	_	_	_
CAALFM_C103600WA	828	XP_721558.1	XP_721558.1 dolichyl-diphosphooligosaccharide-protein glycotransferase [Candida albicans SC5314]	100.0	_	_	_	_	_	_	_	_	_	_	_	_	ko:K12667	SWP1, RPN2	path:ko00510;path:ko00513;path:ko01100;path:ko04141	m.330|CAALFM_C103600WA:1-828(+)	complete	PF05817.11|Ribophorin_II|Oligosaccharyltransferase subunit Ribophorin II|XM_716465.1|m.330:38-269
CAALFM_C103610CA	552	XP_721559.1	XP_721559.1 endopeptidase catalytic subunit [Candida albicans SC5314]	100.0	sp|P28627|IMP1_YEAST	sp|P28627|IMP1_YEAST Mitochondrial inner membrane protease subunit 1 OS=Saccharomyces cerevisiae (strain ATCC 204508 / S288c) GN=IMP1 PE=1 SV=3	70.3	_	_	_	_	_	_	GO:0006465|signal peptide processing;GO:0006627|protein processing involved in protein targeting to mitochondrion;GO:0033108|mitochondrial respiratory chain complex assembly	GO:0016021|integral component of membrane;GO:0042720|mitochondrial inner membrane peptidase complex	GO:0004175|endopeptidase activity;GO:0008236|serine-type peptidase activity	ko:K09647	IMP1	path:ko03060	m.331|CAALFM_C103610CA:1-552(+)	complete	PF00717.20|Peptidase_S24|Peptidase S24-like|XM_716466.1|m.331:38-98
CAALFM_C103620CA	393	XP_718852.1	XP_718852.1 ribosomal 40S subunit protein S22A [Candida albicans SC5314]	100.0	sp|Q96W54|RS22A_CANAL	sp|Q96W54|RS22A_CANAL 40S ribosomal protein S22-A OS=Candida albicans (strain SC5314 / ATCC MYA-2876) GN=RPS22A PE=3 SV=3	100.0	_	_	_	_	_	_	GO:0006412|translation	GO:0005840|ribosome	GO:0003735|structural constituent of ribosome	ko:K02957	RP-S15Ae, RPS15A	path:ko03010	m.332|CAALFM_C103620CA:1-393(+)	complete	PF00410.16|Ribosomal_S8|Ribosomal protein S8|XM_019475086.1|m.332:7-130
CAALFM_C103630WA	3540	XP_721560.2	XP_721560.2 hypothetical protein CAALFM_C103630WA [Candida albicans SC5314]	99.5	_	_	_	_	_	_	_	_	_	_	_	_	ko:K20403	TTI1	path:ko04150	m.333|CAALFM_C103630WA:1-3540(+)	complete	_
CAALFM_C103640CA	714	KHC68532.1	KHC68532.1 DNA polymerase epsilon subunit 4 [Candida albicans P75010]	99.2	sp|Q6BX14|DPB3_DEBHA	sp|Q6BX14|DPB3_DEBHA DNA polymerase epsilon subunit C OS=Debaryomyces hansenii (strain ATCC 36239 / CBS 767 / JCM 1990 / NBRC 0083 / IGC 2968) GN=DPB3 PE=3 SV=1	68.1	_	_	_	_	_	_	GO:0006260|DNA replication	GO:0005634|nucleus	GO:0003887|DNA-directed DNA polymerase activity;GO:0046982|protein heterodimerization activity	ko:K03506	POLE4	path:ko00230;path:ko00240;path:ko01100;path:ko03030;path:ko03410;path:ko03420;path:ko05166	m.334|CAALFM_C103640CA:1-714(+)	complete	PF00808.20|CBFD_NFYB_HMF|Histone-like transcription factor (CBF/NF-Y) and archaeal histone|XM_716468.1|m.334:63-126
CAALFM_C103650CA	507	XP_721562.1	XP_721562.1 mitochondrial 54S ribosomal protein YmL27 [Candida albicans SC5314]	100.0	_	_	_	_	_	_	_	_	_	_	_	_	ko:K17422	MRPL41		m.335|CAALFM_C103650CA:1-507(+)	complete	PF09809.6|MRP-L27|Mitochondrial ribosomal protein L27|XM_716469.1|m.335:35-131
CAALFM_C103660WA	240	XP_019330632.1	XP_019330632.1 hypothetical protein CAALFM_C103660WA [Candida albicans SC5314]	100.0	_	_	_	_	_	_	_	_	_	_	_	_	_	_	_	_	_	_
CAALFM_C103670CA	1086	XP_721563.2	XP_721563.2 Dao1p [Candida albicans SC5314]	99.4	sp|Q99042|OXDA_TRIVR	sp|Q99042|OXDA_TRIVR D-amino-acid oxidase OS=Trigonopsis variabilis GN=DAO1 PE=3 SV=1	57.9	_	_	_	_	_	_	GO:0046416|D-amino acid metabolic process		GO:0003884|D-amino-acid oxidase activity;GO:0071949|FAD binding	ko:K00273	DAO, aao	path:ko00260;path:ko00311;path:ko00330;path:ko00472;path:ko01100;path:ko01130;path:ko04146	m.336|CAALFM_C103670CA:1-1086(+)	complete	PF01266.21|DAO|FAD dependent oxidoreductase|XM_716470.2|m.336:4-348
CAALFM_C103680WA	3438	XP_721564.1	XP_721564.1 endo-1,3(4)-beta-glucanase [Candida albicans SC5314]	99.7	sp|Q5AIR7|ENG1_CANAL	sp|Q5AIR7|ENG1_CANAL Endo-1,3(4)-beta-glucanase 1 OS=Candida albicans (strain SC5314 / ATCC MYA-2876) GN=ENG1 PE=1 SV=1	99.7	_	_	_	_	_	_	GO:0000920|septum digestion after cytokinesis;GO:0008152|metabolic process	GO:0005576|extracellular region;GO:0005618|cell wall;GO:0009986|cell surface	GO:0004338|glucan exo-1,3-beta-glucosidase activity;GO:0052861|glucan endo-1,3-beta-glucanase activity, C-3 substituted reducing group;GO:0052862|glucan endo-1,4-beta-glucanase activity, C-3 substituted reducing group	ko:K01180	E3.2.1.6		m.337|CAALFM_C103680WA:1-3438(+)	complete	PF03639.10|Glyco_hydro_81|Glycosyl hydrolase family 81|XM_716471.2|m.337:443-1136
CAALFM_C103690WA	1053	EEQ42799.1	EEQ42799.1 conserved hypothetical protein [Candida albicans WO-1]	100.0	sp|Q04410|GRH1_YEAST	sp|Q04410|GRH1_YEAST GRASP65 homolog protein 1 OS=Saccharomyces cerevisiae (strain ATCC 204508 / S288c) GN=GRH1 PE=1 SV=1	48.1	_	_	_	_	_	_	GO:0006888|endoplasmic reticulum to Golgi vesicle-mediated transport;GO:0007030|Golgi organization;GO:0009306|protein secretion	GO:0000139|Golgi membrane;GO:0005737|cytoplasm;GO:0005801|cis-Golgi network	_	_	_	_	m.338|CAALFM_C103690WA:1-1053(+)	complete	PF04495.11|GRASP55_65|GRASP55/65 PDZ-like domain|XM_704883.2|m.338:55-230
CAALFM_C103700CA	72	_	_	_	_	_	_	_	_	_	_	_	_	_	_	_	_	_	_	_	_	_
CAALFM_C103710CA	3864	KGU18615.1	KGU18615.1 hypothetical protein MEM_00362 [Candida albicans L26]	98.2	sp|P21339|MSB1_YEAST	sp|P21339|MSB1_YEAST Morphogenesis-related protein MSB1 OS=Saccharomyces cerevisiae (strain ATCC 204508 / S288c) GN=MSB1 PE=1 SV=1	56.2	_	_	_	_	_	_	GO:0007165|signal transduction;GO:0030010|establishment of cell polarity	GO:0005934|cellular bud tip;GO:0005935|cellular bud neck	_	_	_	_	m.339|CAALFM_C103710CA:1-3864(+)	complete	PF08101.8|DUF1708|Domain of unknown function (DUF1708)|XM_705092.2|m.339:48-453
CAALFM_C103720CA	1773	XP_710182.2	XP_710182.2 hypothetical protein CAALFM_C103720CA [Candida albicans SC5314]	99.8	_	_	_	_	_	_	_	_	_	_	_	_	_	_	_	m.341|CAALFM_C103720CA:1-1773(+)	complete	PF14033.3|DUF4246|Protein of unknown function (DUF4246)|XM_705090.2|m.341:67-525
CAALFM_C103730CA	1848	XP_713641.2	XP_713641.2 mannosyl-oligosaccharide 1,2-alpha-mannosidase [Candida albicans SC5314]	99.7	sp|Q8J0Q0|MNS1_CANAX	sp|Q8J0Q0|MNS1_CANAX Mannosyl-oligosaccharide 1,2-alpha-mannosidase OS=Candida albicans GN=MNS1 PE=3 SV=2	99.5	_	_	_	_	_	_	GO:0006486|protein glycosylation	GO:0016020|membrane	GO:0004571|mannosyl-oligosaccharide 1,2-alpha-mannosidase activity;GO:0005509|calcium ion binding	ko:K01230	MAN1	path:ko00510;path:ko00513;path:ko01100;path:ko04141	m.342|CAALFM_C103730CA:1-1848(+)	complete	PF01532.17|Glyco_hydro_47|Glycosyl hydrolase family 47|XM_708548.2|m.342:95-558
CAALFM_C103740WA	2844	KHC83151.1	KHC83151.1 hypothetical protein W5Q_00363 [Candida albicans SC5314]	98.1	sp|Q59VQ8|WAR1_CANAL	sp|Q59VQ8|WAR1_CANAL Transcriptional regulator WAR1 OS=Candida albicans (strain SC5314 / ATCC MYA-2876) GN=WAR1 PE=1 SV=2	94.7	_	_	_	_	_	_	GO:0006351|transcription, DNA-templated;GO:0006355|regulation of transcription, DNA-templated;GO:0006357|regulation of transcription by RNA polymerase II;GO:0007155|cell adhesion;GO:0010811|positive regulation of cell-substrate adhesion;GO:0044011|single-species biofilm formation on inanimate substrate;GO:0071311|cellular response to acetate;GO:1900189|positive regulation of cell adhesion involve…	GO:0005634|nucleus	GO:0003700|DNA-binding transcription factor activity;GO:0008270|zinc ion binding;GO:0044212|transcription regulatory region DNA binding	_	_	_	m.343|CAALFM_C103740WA:1-2844(+)	complete	_
CAALFM_C103750WA	552	XP_713639.1	XP_713639.1 hypothetical protein CAALFM_C103750WA [Candida albicans SC5314]	100.0	sp|Q9SK39|SBP3_ARATH	sp|Q9SK39|SBP3_ARATH Probable steroid-binding protein 3 OS=Arabidopsis thaliana GN=MP3 PE=1 SV=1	53.9	_	_	_	_	_	_		GO:0005634|nucleus;GO:0005829|cytosol;GO:0012505|endomembrane system;GO:0016020|membrane	GO:0005496|steroid binding;GO:0020037|heme binding	_	_	_	m.344|CAALFM_C103750WA:1-552(+)	complete	PF00173.25|Cyt-b5|Cytochrome b5-like Heme/Steroid binding domain|XM_708546.1|m.344:64-123
CAALFM_C103760CA	1788	XP_713638.1	XP_713638.1 cystathionine gamma-synthase [Candida albicans SC5314]	100.0	sp|P47164|MET7_YEAST	sp|P47164|MET7_YEAST Cystathionine gamma-synthase OS=Saccharomyces cerevisiae (strain ATCC 204508 / S288c) GN=STR2 PE=1 SV=1	57.8	_	_	_	_	_	_	GO:0006790|sulfur compound metabolic process;GO:0009086|methionine biosynthetic process;GO:0019346|transsulfuration	GO:0005634|nucleus;GO:0005737|cytoplasm	GO:0003962|cystathionine gamma-synthase activity;GO:0030170|pyridoxal phosphate binding	ko:K01739	metB	path:ko00270;path:ko00450;path:ko00920;path:ko01100;path:ko01110;path:ko01130;path:ko01230	m.345|CAALFM_C103760CA:1-1788(+)	complete	PF01053.17|Cys_Met_Meta_PP|Cys/Met metabolism PLP-dependent enzyme|XM_708545.1|m.345:276-591
CAALFM_C103770WA	1737	XP_019330633.1	XP_019330633.1 Sko1p [Candida albicans SC5314]	97.6	sp|Q59VR1|SKO1_CANAL	sp|Q59VR1|SKO1_CANAL Transcriptional regulator SKO1 OS=Candida albicans (strain SC5314 / ATCC MYA-2876) GN=SKO1 PE=1 SV=2	97.6	_	_	_	_	_	_	GO:0000122|negative regulation of transcription by RNA polymerase II;GO:0006351|transcription, DNA-templated;GO:0030447|filamentous growth;GO:0043618|regulation of transcription from RNA polymerase II promoter in response to stress;GO:0044182|filamentous growth of a population of unicellular organisms;GO:0051403|stress-activated MAPK cascade;GO:0071280|cellular response to copper ion;GO:1900429|n…	GO:0005634|nucleus	GO:0003677|DNA binding;GO:0003700|DNA-binding transcription factor activity	ko:K09051	SKO1, ATF1, PCR1	path:ko04011	m.346|CAALFM_C103770WA:1-1737(+)	complete	_
CAALFM_C103780CA	3222	XP_713636.2	XP_713636.2 hydroxymethylglutaryl-CoA reductase (NADPH) [Candida albicans SC5314]	100.0	sp|O74164|HMDH_CYBJA	sp|O74164|HMDH_CYBJA 3-hydroxy-3-methylglutaryl-coenzyme A reductase OS=Cyberlindnera jadinii GN=HMG PE=2 SV=1	67.2	_	_	_	_	_	_	GO:0008299|isoprenoid biosynthetic process;GO:0015936|coenzyme A metabolic process;GO:0016126|sterol biosynthetic process	GO:0005789|endoplasmic reticulum membrane;GO:0016021|integral component of membrane	GO:0004420|hydroxymethylglutaryl-CoA reductase (NADPH) activity;GO:0050661|NADP binding	ko:K00021	HMGCR	path:ko00900;path:ko01100;path:ko01110;path:ko01130;path:ko04152;path:ko04976	m.347|CAALFM_C103780CA:1-3222(+)	complete	PF00368.15|HMG-CoA_red|Hydroxymethylglutaryl-coenzyme A reductase|XM_708543.2|m.347:647-1027;PF13323.3|HPIH|N-terminal domain with HPIH motif|XM_708543.2|m.347:5-154;PF12349.5|Sterol-sensing|Sterol-sensing domain of SREBP cleavage-activation|XM_708543.2|m.347:207-355
CAALFM_C103790CA	1281	XP_713635.1	XP_713635.1 peptidylprolyl isomerase [Candida albicans SC5314]	100.0	sp|Q59VR3|FKBP3_CANAL	sp|Q59VR3|FKBP3_CANAL FK506-binding protein 3 OS=Candida albicans (strain SC5314 / ATCC MYA-2876) GN=FPR3 PE=3 SV=1	100.0	_	_	_	_	_	_	GO:0000412|histone peptidyl-prolyl isomerization	GO:0005730|nucleolus	GO:0003755|peptidyl-prolyl cis-trans isomerase activity;GO:0005528|FK506 binding	ko:K14826	FPR3_4		m.348|CAALFM_C103790CA:1-1281(+)	complete	PF00254.25|FKBP_C|FKBP-type peptidyl-prolyl cis-trans isomerase|XM_708542.1|m.348:336-423
CAALFM_C103800WA	933	XP_713634.1	XP_713634.1 RNA-binding RNA processing protein [Candida albicans SC5314]	100.0	sp|P38786|RPP1_YEAST	sp|P38786|RPP1_YEAST Ribonuclease P/MRP protein subunit RPP1 OS=Saccharomyces cerevisiae (strain ATCC 204508 / S288c) GN=RPP1 PE=1 SV=1	56.8	_	_	_	_	_	_	GO:0000294|nuclear-transcribed mRNA catabolic process, endonucleolytic cleavage-dependent decay;GO:0006364|rRNA processing;GO:0008033|tRNA processing;GO:0034965|intronic box C/D snoRNA processing	GO:0000172|ribonuclease MRP complex;GO:0005634|nucleus;GO:0005655|nucleolar ribonuclease P complex;GO:0005829|cytosol	GO:0003723|RNA binding;GO:0004526|ribonuclease P activity	ko:K03539	RPP1, RPP30	path:ko03008;path:ko03013	m.349|CAALFM_C103800WA:1-933(+)	complete	PF01876.13|RNase_P_p30|RNase P subunit p30|XM_708541.1|m.349:3-248
CAALFM_C103810CA	1179	KGQ91646.1	KGQ91646.1 hypothetical protein MEO_00370 [Candida albicans P94015]	89.0	_	_	_	_	_	_	_	_	_	_	_	_	ko:K15077	ELA1		m.350|CAALFM_C103810CA:1-1179(+)	complete	PF06881.8|Elongin_A|RNA polymerase II transcription factor SIII (Elongin) subunit A|XM_708540.2|m.350:35-158
CAALFM_C103820WA	1110	XP_713632.2	XP_713632.2 phosphatidylinositol transporter [Candida albicans SC5314]	99.7	sp|P53860|PDR16_YEAST	sp|P53860|PDR16_YEAST Phosphatidylinositol transfer protein PDR16 OS=Saccharomyces cerevisiae (strain ATCC 204508 / S288c) GN=PDR16 PE=1 SV=1	79.8	_	_	_	_	_	_	GO:0008654|phospholipid biosynthetic process;GO:0015914|phospholipid transport;GO:0016126|sterol biosynthetic process;GO:0042493|response to drug;GO:0043942|negative regulation of sexual sporulation resulting in formation of a cellular spore	GO:0005789|endoplasmic reticulum membrane;GO:0005811|lipid droplet;GO:0031090|organelle membrane;GO:0071944|cell periphery	GO:0008526|phosphatidylinositol transfer activity;GO:0042802|identical protein binding	_	_	_	m.351|CAALFM_C103820WA:1-1110(+)	complete	PF00650.17|CRAL_TRIO|CRAL/TRIO domain|XM_708539.2|m.351:163-311;PF03765.12|CRAL_TRIO_N|CRAL/TRIO, N-terminal domain|XM_708539.2|m.351:72-135
CAALFM_C103830CA	993	XP_713631.2	XP_713631.2 exosome non-catalytic core subunit [Candida albicans SC5314]	97.6	sp|P53859|CSL4_YEAST	sp|P53859|CSL4_YEAST Exosome complex component CSL4 OS=Saccharomyces cerevisiae (strain ATCC 204508 / S288c) GN=CSL4 PE=1 SV=1	55.7	_	_	_	_	_	_	GO:0000467|exonucleolytic trimming to generate mature 3'-end of 5.8S rRNA from tricistronic rRNA transcript (SSU-rRNA, 5.8S rRNA, LSU-rRNA);GO:0016973|poly(A)+ mRNA export from nucleus;GO:0034427|nuclear-transcribed mRNA catabolic process, exonucleolytic, 3'-5';GO:0043628|ncRNA 3'-end processing;GO:0070478|nuclear-transcribed mRNA catabolic process, 3'-5' exonucleolytic nonsense-mediated decay;GO…	GO:0000176|nuclear exosome (RNase complex);GO:0000177|cytoplasmic exosome (RNase complex);GO:0005634|nucleus;GO:0005730|nucleolus;GO:0005737|cytoplasm	GO:0003723|RNA binding	ko:K07573	CSL4, EXOSC1	path:ko03018	m.352|CAALFM_C103830CA:1-993(+)	complete	PF10447.6|EXOSC1|Exosome component EXOSC1/CSL4|XM_708538.2|m.352:153-273
CAALFM_C103840WA	270	XP_019330634.1	XP_019330634.1 hypothetical protein CAALFM_C103840WA [Candida albicans SC5314]	100.0	_	_	_	_	_	_	_	_	_	_	_	_	_	_	_	_	_	_
CAALFM_C103860CA	4968	XP_711953.2	XP_711953.2 Bni4p [Candida albicans SC5314]	94.3	sp|P53858|BNI4_YEAST	sp|P53858|BNI4_YEAST Protein BNI4 OS=Saccharomyces cerevisiae (strain ATCC 204508 / S288c) GN=BNI4 PE=1 SV=1	84.1	_	_	_	_	_	_	GO:0000917|division septum assembly;GO:0006031|chitin biosynthetic process	GO:0000131|incipient cellular bud site;GO:0005935|cellular bud neck;GO:0005940|septin ring;GO:0032174|cellular bud neck septin collar	_	ko:K18638	BNI4		m.353|CAALFM_C103860CA:1-4968(+)	complete	_
CAALFM_C103870CA	1692	XP_711954.2	XP_711954.2 hypothetical protein CAALFM_C103870CA [Candida albicans SC5314]	99.8	sp|P53857|YNX4_YEAST	sp|P53857|YNX4_YEAST Uncharacterized globin-like protein YNL234W OS=Saccharomyces cerevisiae (strain ATCC 204508 / S288c) GN=YNL234W PE=1 SV=1	62.7	_	_	_	_	_	_			GO:0020037|heme binding	_	_	_	m.355|CAALFM_C103870CA:1-1692(+)	complete	PF00042.19|Globin|Globin|XM_706861.2|m.355:322-394
CAALFM_C103880CA	363	XP_711956.2	XP_711956.2 hypothetical protein CAALFM_C103880CA [Candida albicans SC5314]	100.0	_	_	_	_	_	_	_	_	_	_	_	_	_	_	_	_	_	_
CAALFM_C103890WA	1071	XP_442675.2	XP_442675.2 hypothetical protein CAALFM_C103890WA [Candida albicans SC5314]	100.0	_	_	_	_	_	_	_	_	_	_	_	_	_	_	_	m.357|CAALFM_C103890WA:1-1071(+)	complete	_
CAALFM_C103900WA	516	XP_711958.2	XP_711958.2 Sen15p [Candida albicans SC5314]	98.8	_	_	_	_	_	_	_	_	_	_	_	_	ko:K15325	SEN15		m.359|CAALFM_C103900WA:1-516(+)	complete	PF09631.7|Sen15|Sen15 protein|XM_706865.2|m.359:22-171
CAALFM_C103910CA	2052	XP_711959.2	XP_711959.2 hypothetical protein CAALFM_C103910CA [Candida albicans SC5314]	98.1	_	_	_	_	_	_	_	_	_	_	_	_	_	_	_	m.360|CAALFM_C103910CA:1-2052(+)	complete	_
CAALFM_C103920CA	1545	XP_711960.2	XP_711960.2 palmitoyltransferase [Candida albicans SC5314]	99.0	sp|Q59QL0|ERFB_CANAL	sp|Q59QL0|ERFB_CANAL Palmitoyltransferase ERF2 OS=Candida albicans (strain SC5314 / ATCC MYA-2876) GN=ERF2 PE=3 SV=3	99.0	_	_	_	_	_	_		GO:0005789|endoplasmic reticulum membrane;GO:0016021|integral component of membrane	GO:0019706|protein-cysteine S-palmitoyltransferase activity	ko:K16675	ZDHHC9_14_18	path:ko04391	m.361|CAALFM_C103920CA:1-1545(+)	complete	PF01529.17|zf-DHHC|DHHC palmitoyltransferase|XM_706867.2|m.361:313-443
CAALFM_C103930WA	1509	XP_711961.2	XP_711961.2 hypothetical protein CAALFM_C103930WA [Candida albicans SC5314]	99.2	_	_	_	_	_	_	_	_	_	_	_	_	_	_	_	m.362|CAALFM_C103930WA:1-1509(+)	complete	_
CAALFM_C103940WA	510	XP_711962.2	XP_711962.2 succinate dehydrogenase membrane anchor subunit [Candida albicans SC5314]	100.0	sp|Q750S6|DHSD_ASHGO	sp|Q750S6|DHSD_ASHGO Succinate dehydrogenase [ubiquinone] cytochrome b small subunit, mitochondrial OS=Ashbya gossypii (strain ATCC 10895 / CBS 109.51 / FGSC 9923 / NRRL Y-1056) GN=SDH4 PE=3 SV=1	72.3	_	_	_	_	_	_	GO:0006099|tricarboxylic acid cycle;GO:0006121|mitochondrial electron transport, succinate to ubiquinone	GO:0005743|mitochondrial inner membrane;GO:0005749|mitochondrial respiratory chain complex II, succinate dehydrogenase complex (ubiquinone);GO:0016021|integral component of membrane	GO:0020037|heme binding;GO:0046872|metal ion binding;GO:0048039|ubiquinone binding	ko:K00237	SDHD, SDH4	path:ko00020;path:ko00190;path:ko01100;path:ko01110;path:ko01120;path:ko01130;path:ko01200;path:ko04932;path:ko05010;path:ko05012;path:ko05016	m.363|CAALFM_C103940WA:1-510(+)	complete	PF05328.9|CybS|CybS, succinate dehydrogenase cytochrome B small subunit|XM_706869.2|m.363:37-168
CAALFM_C103950CA	540	XP_711964.2	XP_711964.2 hypothetical protein CAALFM_C103950CA [Candida albicans SC5314]	99.4	_	_	_	_	_	_	_	_	_	_	_	_	_	_	_	m.364|CAALFM_C103950CA:1-540(+)	complete	_
CAALFM_C103960CA	2610	KHC83172.1	KHC83172.1 hypothetical protein W5Q_00384 [Candida albicans SC5314]	91.8	_	_	_	_	_	_	_	_	_	_	_	_	_	_	_	m.365|CAALFM_C103960CA:1-2610(+)	complete	PF00498.23|FHA|FHA domain|XM_706872.2|m.365:217-290
CAALFM_C103980WA	528	XP_711967.2	XP_711967.2 Spc19p [Candida albicans SC5314]	100.0	sp|Q59QH6|SPC19_CANAL	sp|Q59QH6|SPC19_CANAL DASH complex subunit SPC19 OS=Candida albicans (strain SC5314 / ATCC MYA-2876) GN=SPC19 PE=3 SV=2	100.0	_	_	_	_	_	_	GO:0008608|attachment of spindle microtubules to kinetochore;GO:0051301|cell division	GO:0005737|cytoplasm;GO:0005876|spindle microtubule;GO:0042729|DASH complex	_	ko:K11572	SPC19		m.366|CAALFM_C103980WA:1-528(+)	complete	PF08287.8|DASH_Spc19|Spc19|XM_706874.2|m.366:15-174
CAALFM_C103990WA	927	XP_711968.2	XP_711968.2 hypothetical protein CAALFM_C103990WA [Candida albicans SC5314]	99.7	sp|P53899|CUZ1_YEAST	sp|P53899|CUZ1_YEAST CDC48-associated ubiquitin-like/zinc finger protein 1 OS=Saccharomyces cerevisiae (strain ATCC 204508 / S288c) GN=CUZ1 PE=1 SV=1	49.0	_	_	_	_	_	_	GO:0043161|proteasome-mediated ubiquitin-dependent protein catabolic process;GO:0071243|cellular response to arsenic-containing substance	GO:0005634|nucleus;GO:0005737|cytoplasm	GO:0008270|zinc ion binding;GO:0070628|proteasome binding	_	_	_	m.367|CAALFM_C103990WA:1-927(+)	complete	PF01428.13|zf-AN1|AN1-like Zinc finger|XM_706875.2|m.367:30-66
CAALFM_C104000CA	1443	XP_711969.1	XP_711969.1 putative mannosyltransferase [Candida albicans SC5314]	99.6	sp|P38131|KTR4_YEAST	sp|P38131|KTR4_YEAST Probable mannosyltransferase KTR4 OS=Saccharomyces cerevisiae (strain ATCC 204508 / S288c) GN=KTR4 PE=1 SV=1	64.2	_	_	_	_	_	_	GO:0000032|cell wall mannoprotein biosynthetic process;GO:0006487|protein N-linked glycosylation;GO:0006493|protein O-linked glycosylation	GO:0005794|Golgi apparatus;GO:0016021|integral component of membrane	GO:0000026|alpha-1,2-mannosyltransferase activity;GO:0000030|mannosyltransferase activity	ko:K03854	KTR		m.368|CAALFM_C104000CA:1-1443(+)	complete	PF01793.13|Glyco_transf_15|Glycolipid 2-alpha-mannosyltransferase|XM_706876.2|m.368:113-437
CAALFM_C104010CA	1035	XP_710017.2	XP_710017.2 hypothetical protein CAALFM_C104010CA [Candida albicans SC5314]	100.0	sp|Q9P7U2|YI7E_SCHPO	sp|Q9P7U2|YI7E_SCHPO Putative aryl-alcohol dehydrogenase C977.14c OS=Schizosaccharomyces pombe (strain 972 / ATCC 24843) GN=SPAC977.14c PE=1 SV=1	67.8	_	_	_	_	_	_	GO:0071805|potassium ion transmembrane transport	GO:0005634|nucleus;GO:0005829|cytosol	GO:0016491|oxidoreductase activity	_	_	_	m.369|CAALFM_C104010CA:1-1035(+)	complete	PF00248.18|Aldo_ket_red|Aldo/keto reductase family|XM_704925.2|m.369:22-332
CAALFM_C104020CA	1014	XP_711971.1	XP_711971.1 Csh1p [Candida albicans SC5314]	100.0	sp|B9WYE6|VRDA_ASPPA	sp|B9WYE6|VRDA_ASPPA Versiconal hemiacetal acetate reductase OS=Aspergillus parasiticus GN=vrdA PE=1 SV=1	68.2	_	_	_	_	_	_			GO:0102974|hydroxyversicolorone reductase activity;GO:0102975|versiconal hemiacetal acetate reductase activity;GO:0102976|versiconal reductase activity	_	_	_	m.370|CAALFM_C104020CA:1-1014(+)	complete	PF00248.18|Aldo_ket_red|Aldo/keto reductase family|XM_706878.1|m.370:15-325
CAALFM_C104030WA	2097	XP_711972.2	XP_711972.2 aspartate--tRNA ligase [Candida albicans SC5314]	99.9	sp|P15179|SYDM_YEAST	sp|P15179|SYDM_YEAST Aspartate--tRNA ligase, mitochondrial OS=Saccharomyces cerevisiae (strain ATCC 204508 / S288c) GN=MSD1 PE=1 SV=1	59.6	_	_	_	_	_	_	GO:0070146|mitochondrial aspartyl-tRNA aminoacylation	GO:0005739|mitochondrion;GO:0005759|mitochondrial matrix	GO:0003676|nucleic acid binding;GO:0004815|aspartate-tRNA ligase activity;GO:0005524|ATP binding	ko:K01876	DARS, aspS	path:ko00970	m.371|CAALFM_C104030WA:1-2097(+)	complete	PF00152.17|tRNA-synt_2|tRNA synthetases class II (D, K and N)|XM_706879.2|m.371:174-671;PF01336.22|tRNA_anti-codon|OB-fold nucleic acid binding domain|XM_706879.2|m.371:70-154
CAALFM_C104040CA	2163	XP_711973.2	XP_711973.2 RNA-binding RNA processing protein [Candida albicans SC5314]	99.6	sp|Q59QH0|NOP9_CANAL	sp|Q59QH0|NOP9_CANAL Nucleolar protein 9 OS=Candida albicans (strain SC5314 / ATCC MYA-2876) GN=NOP9 PE=3 SV=2	99.6	_	_	_	_	_	_	GO:0006364|rRNA processing	GO:0005730|nucleolus	GO:0003723|RNA binding	ko:K14790	NOP9		m.372|CAALFM_C104040CA:1-2163(+)	complete	_
CAALFM_C104050CA	432	XP_711975.1	XP_711975.1 mating pheromone alpha [Candida albicans SC5314]	100.0	_	_	_	_	_	_	_	_	_	_	_	_	ko:K11234	MFAL	path:ko04011	m.373|CAALFM_C104050CA:1-432(+)	complete	PF05436.8|MF_alpha_N|Mating factor alpha precursor N-terminus|XM_706882.1|m.373:1-83
CAALFM_C104060WA	1767	XP_713643.2	XP_713643.2 Ifi3p [Candida albicans SC5314]	99.3	_	_	_	_	_	_	_	_	_	_	_	_	_	_	_	m.374|CAALFM_C104060WA:1-1767(+)	complete	PF14033.3|DUF4246|Protein of unknown function (DUF4246)|XM_708550.2|m.374:65-523
CAALFM_C104070CA	1107	XP_019330635.1	XP_019330635.1 Rab geranylgeranyltransferase [Candida albicans SC5314]	99.7	sp|O93829|PGTA_CANAX	sp|O93829|PGTA_CANAX Geranylgeranyl transferase type-2 subunit alpha OS=Candida albicans GN=BET4 PE=3 SV=1	97.6	_	_	_	_	_	_	GO:0018344|protein geranylgeranylation	GO:0005968|Rab-protein geranylgeranyltransferase complex	GO:0004663|Rab geranylgeranyltransferase activity;GO:0017137|Rab GTPase binding	ko:K14050	RABGGTA		m.375|CAALFM_C104070CA:1-1107(+)	complete	PF01239.19|PPTA|Protein prenyltransferase alpha subunit repeat|XM_019475090.1|m.375:53-74;PF01239.19|PPTA|Protein prenyltransferase alpha subunit repeat|XM_019475090.1|m.375:97-122;PF01239.19|PPTA|Protein prenyltransferase alpha subunit repeat|XM_019475090.1|m.375:135-162;PF01239.19|PPTA|Protein prenyltransferase alpha subunit repeat|XM_019475090.1|m.375:181-207
CAALFM_C104080WA	645	XP_713645.1	XP_713645.1 spindle checkpoint protein [Candida albicans SC5314]	99.1	sp|Q59VQ3|MAD2_CANAL	sp|Q59VQ3|MAD2_CANAL Spindle assembly checkpoint component MAD2 OS=Candida albicans (strain SC5314 / ATCC MYA-2876) GN=MAD2 PE=3 SV=1	99.1	_	_	_	_	_	_	GO:0000070|mitotic sister chromatid segregation;GO:0007094|mitotic spindle assembly checkpoint;GO:0009405|pathogenesis;GO:0034599|cellular response to oxidative stress;GO:0035690|cellular response to drug;GO:0044119|growth of symbiont in host cell;GO:0051301|cell division	GO:0000776|kinetochore;GO:0005634|nucleus	_	ko:K02537	MAD2	path:ko04110;path:ko04111;path:ko04113;path:ko04114;path:ko04914;path:ko05166	m.376|CAALFM_C104080WA:1-645(+)	complete	PF02301.15|HORMA|HORMA domain|XM_708552.1|m.376:16-176
CAALFM_C104090CA	1488	KGQ98799.1	KGQ98799.1 CTD kinase subunit beta [Candida albicans P37005]	99.8	_	_	_	_	_	_	_	_	_	_	_	_	ko:K15564	CTK2		m.377|CAALFM_C104090CA:1-1488(+)	complete	PF00134.20|Cyclin_N|Cyclin, N-terminal domain|XM_708553.2|m.377:129-193;PF00134.20|Cyclin_N|Cyclin, N-terminal domain|XM_708553.2|m.377:215-289
CAALFM_C104100CA	849	XP_713647.1	XP_713647.1 porin [Candida albicans SC5314]	100.0	sp|P83781|VDAC_CANAL	sp|P83781|VDAC_CANAL Mitochondrial outer membrane protein porin OS=Candida albicans (strain SC5314 / ATCC MYA-2876) GN=POR1 PE=1 SV=2	100.0	_	_	_	_	_	_		GO:0005741|mitochondrial outer membrane;GO:0005886|plasma membrane;GO:0016020|membrane;GO:0046930|pore complex	GO:0008308|voltage-gated anion channel activity;GO:0015288|porin activity	ko:K15040	VDAC2	path:ko04020;path:ko04022;path:ko04216;path:ko04621;path:ko05012;path:ko05016;path:ko05166	m.378|CAALFM_C104100CA:1-849(+)	complete	PF01459.19|Porin_3|Eukaryotic porin|XM_708554.2|m.378:2-275
CAALFM_C104110WA	918	KGR21438.1	KGR21438.1 hypothetical protein MG3_00441 [Candida albicans P78048]	94.4	_	_	_	_	_	_	_	_	_	_	_	_	_	_	_	m.379|CAALFM_C104110WA:1-918(+)	complete	_
CAALFM_C104120CA	1062	XP_713650.1	XP_713650.1 U2 snRNP complex subunit [Candida albicans SC5314]	100.0	sp|O94290|IST3_SCHPO	sp|O94290|IST3_SCHPO U2 snRNP component ist3 OS=Schizosaccharomyces pombe (strain 972 / ATCC 24843) GN=cwf29 PE=1 SV=1	67.7	_	_	_	_	_	_	GO:0000245|spliceosomal complex assembly;GO:0000398|mRNA splicing, via spliceosome;GO:0006406|mRNA export from nucleus	GO:0005634|nucleus;GO:0005686|U2 snRNP;GO:0070274|RES complex;GO:0071011|precatalytic spliceosome;GO:0071013|catalytic step 2 spliceosome	GO:0003723|RNA binding	ko:K13107	RBMX2, IST3		m.380|CAALFM_C104120CA:1-1062(+)	complete	PF00076.19|RRM_1|RNA recognition motif. (a.k.a. RRM, RBD, or RNP domain)|XM_708557.1|m.380:128-199
CAALFM_C104130WA	2550	XP_713651.2	XP_713651.2 Erb1p [Candida albicans SC5314]	100.0	sp|Q59VP7|ERB1_CANAL	sp|Q59VP7|ERB1_CANAL Ribosome biogenesis protein ERB1 OS=Candida albicans (strain SC5314 / ATCC MYA-2876) GN=ERB1 PE=3 SV=2	100.0	_	_	_	_	_	_	GO:0000463|maturation of LSU-rRNA from tricistronic rRNA transcript (SSU-rRNA, 5.8S rRNA, LSU-rRNA);GO:0035690|cellular response to drug	GO:0005654|nucleoplasm;GO:0030687|preribosome, large subunit precursor;GO:0070545|PeBoW complex	GO:0043021|ribonucleoprotein complex binding	ko:K14824	ERB1, BOP1		m.381|CAALFM_C104130WA:1-2550(+)	complete	PF08145.9|BOP1NT|BOP1NT (NUC169) domain|XM_708558.2|m.381:186-448;PF00400.29|WD40|WD domain, G-beta repeat|XM_708558.2|m.381:450-486;PF00400.29|WD40|WD domain, G-beta repeat|XM_708558.2|m.381:808-847
CAALFM_C104140WA	1035	XP_713652.2	XP_713652.2 Ifd6p [Candida albicans SC5314]	100.0	sp|B9WYE6|VRDA_ASPPA	sp|B9WYE6|VRDA_ASPPA Versiconal hemiacetal acetate reductase OS=Aspergillus parasiticus GN=vrdA PE=1 SV=1	68.6	_	_	_	_	_	_			GO:0102974|hydroxyversicolorone reductase activity;GO:0102975|versiconal hemiacetal acetate reductase activity;GO:0102976|versiconal reductase activity	_	_	_	m.383|CAALFM_C104140WA:1-1035(+)	complete	PF00248.18|Aldo_ket_red|Aldo/keto reductase family|XM_708559.2|m.383:22-332
CAALFM_C104150CA	585	XP_713653.1	XP_713653.1 hypothetical protein CAALFM_C104150CA [Candida albicans SC5314]	100.0	_	_	_	_	_	_	_	_	_	_	_	_	ko:K03574	mutT, NUDT15, MTH2		m.384|CAALFM_C104150CA:1-585(+)	complete	PF00293.25|NUDIX|NUDIX domain|XM_708560.1|m.384:24-79
CAALFM_C104160CA	903	XP_713654.2	XP_713654.2 putative ADP-ribose 1''-phosphate phosphatase [Candida albicans SC5314]	99.7	_	_	_	_	_	_	_	_	_	_	_	_	_	_	_	m.385|CAALFM_C104160CA:1-903(+)	complete	PF14519.3|Macro_2|Macro-like domain|XM_708561.2|m.385:1-229
CAALFM_C104170CA	396	XP_713655.1	XP_713655.1 histone H2A [Candida albicans SC5314]	100.0	sp|Q59VP2|H2A2_CANAL	sp|Q59VP2|H2A2_CANAL Histone H2A.2 OS=Candida albicans (strain SC5314 / ATCC MYA-2876) GN=HTA2 PE=3 SV=3	100.0	_	_	_	_	_	_	GO:0006281|DNA repair;GO:0006342|chromatin silencing	GO:0000786|nucleosome;GO:0000790|nuclear chromatin	GO:0003677|DNA binding;GO:0046982|protein heterodimerization activity	ko:K11251	H2A	path:ko05034;path:ko05322	m.386|CAALFM_C104170CA:1-396(+)	complete	PF16211.2|Histone_H2A_C|C-terminus of histone H2A|XM_708562.1|m.386:92-125;PF00125.21|Histone|Core histone H2A/H2B/H3/H4|XM_708562.1|m.386:7-89;PF00808.20|CBFD_NFYB_HMF|Histone-like transcription factor (CBF/NF-Y) and archaeal histone|XM_708562.1|m.386:25-88
CAALFM_C104180WA	393	XP_713656.1	XP_713656.1 hypothetical protein CAALFM_C104180WA [Candida albicans SC5314]	100.0	sp|Q59VP1|H2B2_CANAL	sp|Q59VP1|H2B2_CANAL Histone H2B.2 OS=Candida albicans (strain SC5314 / ATCC MYA-2876) GN=HTB2 PE=3 SV=3	100.0	_	_	_	_	_	_		GO:0000786|nucleosome;GO:0005634|nucleus	GO:0003677|DNA binding;GO:0046982|protein heterodimerization activity	ko:K11252	H2B	path:ko05034;path:ko05203;path:ko05322	m.387|CAALFM_C104180WA:1-393(+)	complete	PF00125.21|Histone|Core histone H2A/H2B/H3/H4|XM_708563.1|m.387:7-104;PF00808.20|CBFD_NFYB_HMF|Histone-like transcription factor (CBF/NF-Y) and archaeal histone|XM_708563.1|m.387:45-102
CAALFM_C104190CA	1173	XP_713657.2	XP_713657.2 hypothetical protein CAALFM_C104190CA [Candida albicans SC5314]	98.7	sp|Q59VP0|BST1_CANAL	sp|Q59VP0|BST1_CANAL GPI inositol-deacylase OS=Candida albicans (strain SC5314 / ATCC MYA-2876) GN=BST1 PE=3 SV=2	98.7	_	_	_	_	_	_	GO:0006505|GPI anchor metabolic process;GO:0009272|fungal-type cell wall biogenesis;GO:0009405|pathogenesis;GO:0015031|protein transport;GO:0020012|evasion or tolerance of host immune response	GO:0005789|endoplasmic reticulum membrane;GO:0016021|integral component of membrane	GO:0050185|phosphatidylinositol deacylase activity	ko:K05294	PGAP1	path:ko00563;path:ko01100	m.388|CAALFM_C104190CA:1-1173(+)	complete	PF07819.10|PGAP1|PGAP1-like protein|XM_708564.2|m.388:108-234;PF05057.11|DUF676|Putative serine esterase (DUF676)|XM_708564.2|m.388:115-231;PF12146.5|Hydrolase_4|Serine aminopeptidase, S33|XM_708564.2|m.388:175-225;PF12697.4|Abhydrolase_6|Alpha/beta hydrolase family|XM_708564.2|m.388:114-246
CAALFM_C104200CA	810	XP_713658.2	XP_713658.2 nucleoporin [Candida albicans SC5314]	99.6	_	_	_	_	_	_	_	_	_	_	_	_	ko:K20724	TMEM33		m.389|CAALFM_C104200CA:1-810(+)	complete	PF03661.10|UPF0121|Uncharacterised protein family (UPF0121)|XM_708565.2|m.389:29-236
CAALFM_C104210CA	1287	XP_019330636.1	XP_019330636.1 septin [Candida albicans SC5314]	99.3	sp|P39826|CDC3_CANAX	sp|P39826|CDC3_CANAX Cell division control protein 3 OS=Candida albicans GN=CDC3 PE=3 SV=1	99.3	_	_	_	_	_	_	GO:0007049|cell cycle;GO:0051301|cell division	GO:0005935|cellular bud neck	GO:0005525|GTP binding	ko:K16944	SEPT7, CDC3		m.390|CAALFM_C104210CA:1-1287(+)	complete	PF00735.15|Septin|Septin|XM_019475091.1|m.390:44-326
CAALFM_C104220CA	570	XP_713661.1	XP_713661.1 hypothetical protein CAALFM_C104220CA [Candida albicans SC5314]	100.0	sp|A8ZZX4|CINAL_DESOH	sp|A8ZZX4|CINAL_DESOH CinA-like protein OS=Desulfococcus oleovorans (strain DSM 6200 / Hxd3) GN=Dole_1570 PE=3 SV=1	50.3	_	_	_	_	_	_	_	_	_	_	_	_	m.391|CAALFM_C104220CA:1-570(+)	complete	PF02464.14|CinA|Competence-damaged protein|XM_708568.2|m.391:13-112
CAALFM_C104230WA	834	XP_019330637.1	XP_019330637.1 proteasome regulatory particle lid subunit [Candida albicans SC5314]	99.6	_	_	_	_	_	_	_	_	_	_	_	_	_	_	_	m.392|CAALFM_C104230WA:1-834(+)	complete	PF04683.10|Proteasom_Rpn13|Proteasome complex subunit Rpn13 ubiquitin receptor|XM_019475092.1|m.392:12-105
CAALFM_C104240CA	318	XP_713663.1	XP_713663.1 histone [Candida albicans SC5314]	100.0	sp|Q8NIG3|H4_CANGA	sp|Q8NIG3|H4_CANGA Histone H4 OS=Candida glabrata (strain ATCC 2001 / CBS 138 / JCM 3761 / NBRC 0622 / NRRL Y-65) GN=HHF1 PE=3 SV=3	93.1	_	_	_	_	_	_	GO:0006334|nucleosome assembly	GO:0000786|nucleosome;GO:0005634|nucleus	GO:0003677|DNA binding;GO:0046982|protein heterodimerization activity	ko:K11254	H4	path:ko05034;path:ko05203;path:ko05322	m.393|CAALFM_C104240CA:1-318(+)	complete	PF15511.3|CENP-T_C|Centromere kinetochore component CENP-T histone fold|XM_708570.1|m.393:34-98;PF02969.14|TAF|TATA box binding protein associated factor (TAF)|XM_708570.1|m.393:33-94;PF00808.20|CBFD_NFYB_HMF|Histone-like transcription factor (CBF/NF-Y) and archaeal histone|XM_708570.1|m.393:36-93
CAALFM_C104260WA	411	XP_713665.1	XP_713665.1 Hht21p [Candida albicans SC5314]	100.0	sp|Q59VN2|H31_CANAL	sp|Q59VN2|H31_CANAL Histone H3.1/H3.2 OS=Candida albicans (strain SC5314 / ATCC MYA-2876) GN=HHT21 PE=3 SV=3	100.0	_	_	_	_	_	_		GO:0000786|nucleosome;GO:0005634|nucleus	GO:0003677|DNA binding;GO:0046982|protein heterodimerization activity	ko:K11253	H3	path:ko05034;path:ko05202;path:ko05322	m.394|CAALFM_C104260WA:1-411(+)	complete	PF00125.21|Histone|Core histone H2A/H2B/H3/H4|XM_708572.1|m.394:1-132
CAALFM_C104270CA	1236	XP_713666.2	XP_713666.2 hypothetical protein CAALFM_C104270CA [Candida albicans SC5314]	100.0	_	_	_	_	_	_	_	_	_	_	_	_	_	_	_	m.395|CAALFM_C104270CA:1-1236(+)	complete	PF11927.5|DUF3445|Protein of unknown function (DUF3445)|XM_708573.2|m.395:108-350
CAALFM_C104280CA	1185	XP_713667.1	XP_713667.1 GPI-anchor transamidase [Candida albicans SC5314]	100.0	sp|Q59VN0|GPI18_CANAL	sp|Q59VN0|GPI18_CANAL GPI mannosyltransferase 2 OS=Candida albicans (strain SC5314 / ATCC MYA-2876) GN=GPI18 PE=3 SV=1	100.0	_	_	_	_	_	_	GO:0006506|GPI anchor biosynthetic process	GO:0005789|endoplasmic reticulum membrane;GO:0016021|integral component of membrane;GO:0031501|mannosyltransferase complex	GO:0000030|mannosyltransferase activity;GO:0004584|dolichyl-phosphate-mannose-glycolipid alpha-mannosyltransferase activity	ko:K07542	PIGV	path:ko00563;path:ko01100	m.396|CAALFM_C104280CA:1-1185(+)	complete	PF04188.10|Mannosyl_trans2|Mannosyltransferase (PIG-V)|XM_708574.1|m.396:5-394
CAALFM_C104290CA	2031	XP_019330638.1	XP_019330638.1 acetate--CoA ligase [Candida albicans SC5314]	100.0	sp|Q8NJN3|ACS2_CANAL	sp|Q8NJN3|ACS2_CANAL Acetyl-coenzyme A synthetase 2 OS=Candida albicans (strain SC5314 / ATCC MYA-2876) GN=ACS2 PE=3 SV=3	100.0	_	_	_	_	_	_	GO:0006085|acetyl-CoA biosynthetic process;GO:0019427|acetyl-CoA biosynthetic process from acetate	GO:0005829|cytosol	GO:0003987|acetate-CoA ligase activity;GO:0005524|ATP binding;GO:0016208|AMP binding	ko:K01895	ACSS, acs	path:ko00010;path:ko00620;path:ko00640;path:ko00680;path:ko00720;path:ko01100;path:ko01110;path:ko01120;path:ko01130;path:ko01200	m.397|CAALFM_C104290CA:1-2031(+)	complete	PF00501.25|AMP-binding|AMP-binding enzyme|XM_019475093.1|m.397:104-544;PF13193.3|AMP-binding_C|AMP-binding enzyme C-terminal domain|XM_019475093.1|m.397:553-633;PF16177.2|ACAS_N|Acetyl-coenzyme A synthetase N-terminus|XM_019475093.1|m.397:46-102
CAALFM_C104300CA	1938	XP_713669.2	XP_713669.2 Hsp70 family chaperone [Candida albicans SC5314]	100.0	sp|P46587|HSP72_CANAL	sp|P46587|HSP72_CANAL Heat shock protein SSA2 OS=Candida albicans (strain SC5314 / ATCC MYA-2876) GN=SSA2 PE=1 SV=4	100.0	_	_	_	_	_	_	GO:0009636|response to toxic substance;GO:0015833|peptide transport;GO:0019730|antimicrobial humoral response;GO:0051701|interaction with host	GO:0005737|cytoplasm;GO:0005886|plasma membrane;GO:0009277|fungal-type cell wall;GO:0009986|cell surface;GO:0016020|membrane;GO:0030446|hyphal cell wall;GO:0097311|bacterial biofilm matrix	GO:0005524|ATP binding;GO:0042277|peptide binding	ko:K03283	HSPA1_8	path:ko03040;path:ko04010;path:ko04141;path:ko04144;path:ko04213;path:ko04612;path:ko04915;path:ko05134;path:ko05145;path:ko05162;path:ko05164;path:ko05169	m.398|CAALFM_C104300CA:1-1938(+)	complete	PF00012.17|HSP70|Hsp70 protein|XM_708576.2|m.398:4-610;PF06723.10|MreB_Mbl|MreB/Mbl protein|XM_708576.2|m.398:136-372
CAALFM_C104310CA	765	XP_713670.1	XP_713670.1 Gig1p [Candida albicans SC5314]	99.6	sp|Q59VM7|GIG1_CANAL	sp|Q59VM7|GIG1_CANAL N-acetylglucosamine-induced protein 1 OS=Candida albicans (strain SC5314 / ATCC MYA-2876) GN=GIG1 PE=2 SV=1	99.6	_	_	_	_	_	_	GO:0006044|N-acetylglucosamine metabolic process	GO:0005737|cytoplasm	_	_	_	_	m.399|CAALFM_C104310CA:1-765(+)	complete	PF12239.5|DUF3605|Protein of unknown function (DUF3605)|XM_708577.1|m.399:55-226
CAALFM_C104320WA	786	XP_713671.1	XP_713671.1 Gpm2p [Candida albicans SC5314]	99.6	sp|P00950|PMG1_YEAST	sp|P00950|PMG1_YEAST Phosphoglycerate mutase 1 OS=Saccharomyces cerevisiae (strain ATCC 204508 / S288c) GN=GPM1 PE=1 SV=3	67.7	_	_	_	_	_	_	GO:0006094|gluconeogenesis;GO:0006096|glycolytic process;GO:0043456|regulation of pentose-phosphate shunt	GO:0005739|mitochondrion;GO:0005741|mitochondrial outer membrane;GO:0005758|mitochondrial intermembrane space;GO:0005829|cytosol	GO:0004619|phosphoglycerate mutase activity;GO:0046538|2,3-bisphosphoglycerate-dependent phosphoglycerate mutase activity	ko:K01834	PGAM, gpmA	path:ko00010;path:ko00260;path:ko00680;path:ko01100;path:ko01110;path:ko01120;path:ko01130;path:ko01200;path:ko01230;path:ko04922;path:ko05230	m.400|CAALFM_C104320WA:1-786(+)	complete	PF00300.19|His_Phos_1|Histidine phosphatase superfamily (branch 1)|XM_708578.1|m.400:6-116;PF00300.19|His_Phos_1|Histidine phosphatase superfamily (branch 1)|XM_708578.1|m.400:138-225
CAALFM_C104330WA	1611	XP_713673.1	XP_713673.1 stress-regulated transcription factor [Candida albicans SC5314]	100.0	sp|Q59VM4|RPN4_CANAL	sp|Q59VM4|RPN4_CANAL Transcriptional regulator RPN4 OS=Candida albicans (strain SC5314 / ATCC MYA-2876) GN=RPN4 PE=1 SV=1	100.0	_	_	_	_	_	_	GO:0006351|transcription, DNA-templated;GO:0006357|regulation of transcription by RNA polymerase II;GO:0043161|proteasome-mediated ubiquitin-dependent protein catabolic process	GO:0005634|nucleus	GO:0003700|DNA-binding transcription factor activity;GO:0043565|sequence-specific DNA binding;GO:0046872|metal ion binding	ko:K03034	RPN4		m.401|CAALFM_C104330WA:1-1611(+)	complete	_
CAALFM_C104340CA	954	XP_713674.2	XP_713674.2 hypothetical protein CAALFM_C104340CA [Candida albicans SC5314]	98.4	sp|Q03687|YMP0_YEAST	sp|Q03687|YMP0_YEAST Uncharacterized membrane protein YMR010W OS=Saccharomyces cerevisiae (strain ATCC 204508 / S288c) GN=YMR010W PE=1 SV=1	64.3	_	_	_	_	_	_		GO:0005768|endosome;GO:0005802|trans-Golgi network;GO:0016021|integral component of membrane	_	_	_	_	m.402|CAALFM_C104340CA:1-954(+)	complete	PF04193.11|PQ-loop|PQ loop repeat|XM_708581.2|m.402:168-225
CAALFM_C104350CA	2370	XP_710411.2	XP_710411.2 hypothetical protein CAALFM_C104350CA [Candida albicans SC5314]	95.1	_	_	_	_	_	_	_	_	_	_	_	_	_	_	_	m.403|CAALFM_C104350CA:1-2370(+)	complete	_
CAALFM_C104360CA	252	XP_019330639.1	XP_019330639.1 hypothetical protein CAALFM_C104360CA [Candida albicans SC5314]	100.0	_	_	_	_	_	_	_	_	_	_	_	_	_	_	_	_	_	_
CAALFM_C104370CA	603	XP_710409.1	XP_710409.1 mitochondrial 37S ribosomal protein RSM18 [Candida albicans SC5314]	100.0	sp|B3LS63|RSM18_YEAS1	sp|B3LS63|RSM18_YEAS1 37S ribosomal protein RSM18, mitochondrial OS=Saccharomyces cerevisiae (strain RM11-1a) GN=RSM18 PE=3 SV=2	64.3	_	_	_	_	_	_	GO:0006412|translation	GO:0005739|mitochondrion;GO:0005840|ribosome	GO:0003735|structural constituent of ribosome	ko:K02963	RP-S18, MRPS18, rpsR	path:ko03010	m.404|CAALFM_C104370CA:1-603(+)	complete	PF01084.17|Ribosomal_S18|Ribosomal protein S18|XM_705317.1|m.404:140-185
CAALFM_C104380WA	945	XP_710408.1	XP_710408.1 type 2A-related serine/threonine-protein phosphatase [Candida albicans SC5314]	100.0	sp|Q59KY8|SIT4_CANAL	sp|Q59KY8|SIT4_CANAL Serine/threonine-protein phosphatase SIT4 OS=Candida albicans (strain SC5314 / ATCC MYA-2876) GN=SIT4 PE=1 SV=1	100.0	_	_	_	_	_	_	GO:0006468|protein phosphorylation;GO:0007049|cell cycle;GO:0009405|pathogenesis;GO:0030447|filamentous growth;GO:0031929|TOR signaling;GO:0036168|filamentous growth of a population of unicellular organisms in response to heat;GO:0036170|filamentous growth of a population of unicellular organisms in response to starvation;GO:0036171|filamentous growth of a population of unicellular organisms in r…	GO:0005737|cytoplasm	GO:0004722|protein serine/threonine phosphatase activity;GO:0046872|metal ion binding	ko:K15427	SIT4, PPH1		m.405|CAALFM_C104380WA:1-945(+)	complete	PF00149.25|Metallophos|Calcineurin-like phosphoesterase|XM_705316.2|m.405:47-242
CAALFM_C104390CA	2226	XP_710406.2	XP_710406.2 mRNA-binding ribosome biosynthesis protein [Candida albicans SC5314]	98.2	sp|P37838|NOP4_YEAST	sp|P37838|NOP4_YEAST Nucleolar protein 4 OS=Saccharomyces cerevisiae (strain ATCC 204508 / S288c) GN=NOP4 PE=1 SV=1	69.9	_	_	_	_	_	_	GO:0000463|maturation of LSU-rRNA from tricistronic rRNA transcript (SSU-rRNA, 5.8S rRNA, LSU-rRNA);GO:0042273|ribosomal large subunit biogenesis	GO:0005730|nucleolus	GO:0003723|RNA binding;GO:0042802|identical protein binding;GO:0070180|large ribosomal subunit rRNA binding	ko:K14573	NOP4, RBM28	path:ko03008	m.406|CAALFM_C104390CA:1-2226(+)	complete	PF00076.19|RRM_1|RNA recognition motif. (a.k.a. RRM, RBD, or RNP domain)|XM_705314.2|m.406:35-103;PF00076.19|RRM_1|RNA recognition motif. (a.k.a. RRM, RBD, or RNP domain)|XM_705314.2|m.406:137-206;PF00076.19|RRM_1|RNA recognition motif. (a.k.a. RRM, RBD, or RNP domain)|XM_705314.2|m.406:311-369
CAALFM_C104400CA	2775	XP_019330640.1	XP_019330640.1 metallo-aminopeptidase [Candida albicans SC5314]	99.8	sp|Q59KZ1|APE2_CANAL	sp|Q59KZ1|APE2_CANAL Aminopeptidase 2 OS=Candida albicans (strain SC5314 / ATCC MYA-2876) GN=APE2 PE=1 SV=3	99.8	_	_	_	_	_	_		GO:0005576|extracellular region;GO:0005622|intracellular;GO:0009277|fungal-type cell wall	GO:0008236|serine-type peptidase activity;GO:0008270|zinc ion binding;GO:0070006|metalloaminopeptidase activity	ko:K13721	APE2		m.407|CAALFM_C104400CA:1-2775(+)	complete	PF01433.17|Peptidase_M1|Peptidase family M1|XM_019475095.1|m.407:73-452;PF11838.5|ERAP1_C|ERAP1-like C-terminal domain|XM_019475095.1|m.407:582-899
CAALFM_C104410CA	534	XP_710404.1	XP_710404.1 peptidylprolyl isomerase [Candida albicans SC5314]	100.0	sp|O60045|SSP1_NEUCR	sp|O60045|SSP1_NEUCR Peptidyl-prolyl cis-trans isomerase ssp-1 OS=Neurospora crassa (strain ATCC 24698 / 74-OR23-1A / CBS 708.71 / DSM 1257 / FGSC 987) GN=ssp-1 PE=1 SV=3	65.7	_	_	_	_	_	_			GO:0003755|peptidyl-prolyl cis-trans isomerase activity	ko:K09578	PIN1	path:ko04622	m.408|CAALFM_C104410CA:1-534(+)	complete	PF00639.18|Rotamase|PPIC-type PPIASE domain|XM_705312.1|m.408:72-176;PF13616.3|Rotamase_3|PPIC-type PPIASE domain|XM_705312.1|m.408:64-174;PF00397.23|WW|WW domain|XM_705312.1|m.408:8-38
CAALFM_C104420CA	840	XP_710403.1	XP_710403.1 bifunctional uridylate/adenylate kinase [Candida albicans SC5314]	100.0	sp|P15700|KCY_YEAST	sp|P15700|KCY_YEAST Uridylate kinase OS=Saccharomyces cerevisiae (strain ATCC 204508 / S288c) GN=URA6 PE=1 SV=1	83.5	_	_	_	_	_	_	GO:0006139|nucleobase-containing compound metabolic process;GO:0006207|'de novo' pyrimidine nucleobase biosynthetic process;GO:0006221|pyrimidine nucleotide biosynthetic process	GO:0005634|nucleus;GO:0005737|cytoplasm	GO:0004017|adenylate kinase activity;GO:0004127|cytidylate kinase activity;GO:0005524|ATP binding;GO:0009041|uridylate kinase activity	ko:K13800	CMPK1, UMPK	path:ko00240;path:ko01100	m.409|CAALFM_C104420CA:1-840(+)	complete	PF00406.19|ADK|Adenylate kinase|XM_705311.1|m.409:95-252;PF13207.3|AAA_17|AAA domain|XM_705311.1|m.409:96-231;PF13238.3|AAA_18|AAA domain|XM_705311.1|m.409:93-228;PF13671.3|AAA_33|AAA domain|XM_705311.1|m.409:92-230
CAALFM_C104430CA	762	XP_019330641.1	XP_019330641.1 sepiapterin reductase family protein [Candida albicans SC5314]	99.6	sp|P40579|YIV5_YEAST	sp|P40579|YIV5_YEAST Uncharacterized oxidoreductase YIR035C OS=Saccharomyces cerevisiae (strain ATCC 204508 / S288c) GN=YIR035C PE=1 SV=1	69.2	_	_	_	_	_	_			GO:0016491|oxidoreductase activity	_	_	_	m.411|CAALFM_C104430CA:1-762(+)	complete	PF00106.22|adh_short|short chain dehydrogenase|XM_019475096.1|m.411:5-192;PF13561.3|adh_short_C2|Enoyl-(Acyl carrier protein) reductase|XM_019475096.1|m.411:9-231;PF08659.7|KR|KR domain|XM_019475096.1|m.411:6-178;PF01370.18|Epimerase|NAD dependent epimerase/dehydratase family|XM_019475096.1|m.411:6-86
CAALFM_C104440WA	369	XP_710402.1	XP_710402.1 hypothetical protein CAALFM_C104440WA [Candida albicans SC5314]	99.2	_	_	_	_	_	_	_	_	_	_	_	_	_	_	_	_	_	_
CAALFM_C104450CA	762	XP_019330642.1	XP_019330642.1 Fma1p [Candida albicans SC5314]	100.0	sp|P40579|YIV5_YEAST	sp|P40579|YIV5_YEAST Uncharacterized oxidoreductase YIR035C OS=Saccharomyces cerevisiae (strain ATCC 204508 / S288c) GN=YIR035C PE=1 SV=1	67.6	_	_	_	_	_	_			GO:0016491|oxidoreductase activity	_	_	_	m.412|CAALFM_C104450CA:1-762(+)	complete	PF00106.22|adh_short|short chain dehydrogenase|XM_019475097.1|m.412:5-192;PF13561.3|adh_short_C2|Enoyl-(Acyl carrier protein) reductase|XM_019475097.1|m.412:9-239;PF08659.7|KR|KR domain|XM_019475097.1|m.412:6-176;PF01370.18|Epimerase|NAD dependent epimerase/dehydratase family|XM_019475097.1|m.412:6-178
CAALFM_C104460CA	810	XP_712226.1	XP_712226.1 hypothetical protein CAALFM_C104460CA [Candida albicans SC5314]	100.0	sp|Q9RPT1|RHLG_PSEAE	sp|Q9RPT1|RHLG_PSEAE Rhamnolipids biosynthesis 3-oxoacyl-[acyl-carrier-protein] reductase OS=Pseudomonas aeruginosa (strain ATCC 15692 / DSM 22644 / CIP 104116 / JCM 14847 / LMG 12228 / 1C / PRS 101 / PAO1) GN=rhlG PE=1 SV=1	57.3	_	_	_	_	_	_			GO:0004316|3-oxoacyl-[acyl-carrier-protein] reductase (NADPH) activity;GO:0102131|3-oxo-glutaryl-[acp] methyl ester reductase activity;GO:0102132|3-oxo-pimeloyl-[acp] methyl ester reductase activity	_	_	_	m.413|CAALFM_C104460CA:1-810(+)	complete	PF13561.3|adh_short_C2|Enoyl-(Acyl carrier protein) reductase|XM_707133.1|m.413:17-261;PF00106.22|adh_short|short chain dehydrogenase|XM_707133.1|m.413:9-211;PF08659.7|KR|KR domain|XM_707133.1|m.413:12-167
CAALFM_C104470CA	522	XP_712228.1	XP_712228.1 hypothetical protein CAALFM_C104470CA [Candida albicans SC5314]	98.3	_	_	_	_	_	_	_	_	_	_	_	_	_	_	_	m.414|CAALFM_C104470CA:1-522(+)	complete	_
CAALFM_C104480CA	4194	XP_712230.2	XP_712230.2 Rho family guanine nucleotide exchange factor [Candida albicans SC5314]	98.6	_	_	_	_	_	_	_	_	_	_	_	_	ko:K19843	TUS1	path:ko04011	m.415|CAALFM_C104480CA:1-4194(+)	complete	PF00780.19|CNH|CNH domain|XM_707137.2|m.415:1090-1374
CAALFM_C104490WA	1122	XP_712231.2	XP_712231.2 hypothetical protein CAALFM_C104490WA [Candida albicans SC5314]	99.7	sp|Q9USQ4|SIM3_SCHPO	sp|Q9USQ4|SIM3_SCHPO NASP-related protein sim3 OS=Schizosaccharomyces pombe (strain 972 / ATCC 24843) GN=sim3 PE=1 SV=1	53.0	_	_	_	_	_	_	GO:0034080|CENP-A containing nucleosome assembly;GO:0043486|histone exchange;GO:0070827|chromatin maintenance	GO:0000790|nuclear chromatin;GO:0005634|nucleus;GO:0005654|nucleoplasm	_	ko:K11372	HIF1		m.416|CAALFM_C104490WA:1-1122(+)	complete	PF10516.6|SHNi-TPR|SHNi-TPR|XM_707138.2|m.416:185-220
CAALFM_C104500WA	1653	XP_712232.1	XP_712232.1 isocitrate lyase 1 [Candida albicans SC5314]	100.0	sp|Q9P8Q7|ACEA_CANAX	sp|Q9P8Q7|ACEA_CANAX Isocitrate lyase OS=Candida albicans GN=ICL1 PE=3 SV=1	99.8	_	_	_	_	_	_	GO:0006097|glyoxylate cycle;GO:0006099|tricarboxylic acid cycle	GO:0009514|glyoxysome	GO:0004451|isocitrate lyase activity;GO:0046421|methylisocitrate lyase activity;GO:0046872|metal ion binding	ko:K01637	E4.1.3.1, aceA	path:ko00630;path:ko01100;path:ko01110;path:ko01120;path:ko01200	m.417|CAALFM_C104500WA:1-1653(+)	complete	PF00463.18|ICL|Isocitrate lyase family|XM_707139.1|m.417:18-543;PF13714.3|PEP_mutase|Phosphoenolpyruvate phosphomutase|XM_707139.1|m.417:161-271
CAALFM_C104510WA	1440	XP_712233.1	XP_712233.1 hypothetical protein CAALFM_C104510WA [Candida albicans SC5314]	98.5	_	_	_	_	_	_	_	_	_	_	_	_	_	_	_	m.418|CAALFM_C104510WA:1-1440(+)	complete	_
CAALFM_C104520CA	999	XP_019330643.1	XP_019330643.1 cyclin-dependent serine/threonine-protein kinase [Candida albicans SC5314]	100.0	sp|Q9HGY5|PHO85_CANAX	sp|Q9HGY5|PHO85_CANAX Negative regulator of the PHO system OS=Candida albicans GN=PHO85 PE=3 SV=1	98.2	_	_	_	_	_	_			GO:0004693|cyclin-dependent protein serine/threonine kinase activity;GO:0005524|ATP binding	_	_	_	m.419|CAALFM_C104520CA:1-999(+)	complete	PF00069.22|Pkinase|Protein kinase domain|XM_019475098.1|m.419:8-290;PF07714.14|Pkinase_Tyr|Protein tyrosine kinase|XM_019475098.1|m.419:10-218
CAALFM_C104530CA	1560	XP_712235.2	XP_712235.2 tRNA (uracil) methyltransferase [Candida albicans SC5314]	99.6	sp|Q6BRY1|TRM44_DEBHA	sp|Q6BRY1|TRM44_DEBHA tRNA (uracil-O(2)-)-methyltransferase OS=Debaryomyces hansenii (strain ATCC 36239 / CBS 767 / JCM 1990 / NBRC 0083 / IGC 2968) GN=TRM44 PE=3 SV=2	67.2	_	_	_	_	_	_		GO:0005737|cytoplasm	GO:0016300|tRNA (uracil) methyltransferase activity	ko:K15447	TRM44, METTL19		m.420|CAALFM_C104530CA:1-1560(+)	complete	PF07757.10|AdoMet_MTase|Predicted AdoMet-dependent methyltransferase|XM_707142.2|m.420:242-352
CAALFM_C104540CA	2841	XP_712236.2	XP_712236.2 tethering complex subunit [Candida albicans SC5314]	99.8	_	_	_	_	_	_	_	_	_	_	_	_	ko:K20180	VPS16	path:ko04138	m.421|CAALFM_C104540CA:1-2841(+)	complete	PF04841.10|Vps16_N|Vps16, N-terminal region|XM_707143.2|m.421:5-122;PF04841.10|Vps16_N|Vps16, N-terminal region|XM_707143.2|m.421:252-479;PF04840.9|Vps16_C|Vps16, C-terminal region|XM_707143.2|m.421:582-662;PF04840.9|Vps16_C|Vps16, C-terminal region|XM_707143.2|m.421:709-934
CAALFM_C104550WA	303	XP_712237.1	XP_712237.1 elongin C [Candida albicans SC5314]	100.0	sp|Q03071|ELOC_YEAST	sp|Q03071|ELOC_YEAST Elongin-C OS=Saccharomyces cerevisiae (strain ATCC 204508 / S288c) GN=ELC1 PE=1 SV=1	62.0	_	_	_	_	_	_	GO:0032968|positive regulation of transcription elongation from RNA polymerase II promoter;GO:0070911|global genome nucleotide-excision repair	GO:0005829|cytosol;GO:0031463|Cul3-RING ubiquitin ligase complex;GO:0070449|elongin complex	_	ko:K03872	TCEB1	path:ko04066;path:ko04120;path:ko05200;path:ko05211	m.422|CAALFM_C104550WA:1-303(+)	complete	PF03931.12|Skp1_POZ|Skp1 family, tetramerisation domain|XM_707144.1|m.422:8-66
CAALFM_C104560WA	1734	KHC68626.1	KHC68626.1 putative transcription factor with C3HC4 zinc finger DNA-binding motif [Candida albicans P75010]	99.1	sp|Q12508|RMD5_YEAST	sp|Q12508|RMD5_YEAST Sporulation protein RMD5 OS=Saccharomyces cerevisiae (strain ATCC 204508 / S288c) GN=RMD5 PE=1 SV=1	42.1	_	_	_	_	_	_	GO:0030435|sporulation resulting in formation of a cellular spore;GO:0043161|proteasome-mediated ubiquitin-dependent protein catabolic process;GO:0045721|negative regulation of gluconeogenesis;GO:0051321|meiotic cell cycle	GO:0005777|peroxisome;GO:0005829|cytosol;GO:0034657|GID complex	GO:0004842|ubiquitin-protein transferase activity	_	_	_	m.423|CAALFM_C104560WA:1-1734(+)	complete	PF10607.6|CLTH|CTLH/CRA C-terminal to LisH motif domain|XM_707145.2|m.423:211-440
CAALFM_C104570CA	1398	XP_712239.2	XP_712239.2 Chl4p [Candida albicans SC5314]	100.0	_	_	_	_	_	_	_	_	_	_	_	_	ko:K11551	MIS15, CHL4		m.424|CAALFM_C104570CA:1-1398(+)	complete	PF05238.10|CENP-N|Kinetochore protein CHL4 like|XM_707146.2|m.424:25-457
CAALFM_C104580CA	828	XP_712240.1	XP_712240.1 hypothetical protein CAALFM_C104580CA [Candida albicans SC5314]	100.0	_	_	_	_	_	_	_	_	_	_	_	_	_	_	_	m.425|CAALFM_C104580CA:1-828(+)	complete	_
CAALFM_C104590WA	189	XP_019330644.1	XP_019330644.1 hypothetical protein CAALFM_C104590WA [Candida albicans SC5314]	98.4	_	_	_	_	_	_	_	_	_	_	_	_	_	_	_	_	_	_
CAALFM_C104600CA	1038	XP_712241.2	XP_712241.2 hypothetical protein CAALFM_C104600CA [Candida albicans SC5314]	99.7	_	_	_	_	_	_	_	_	_	_	_	_	_	_	_	m.426|CAALFM_C104600CA:1-1038(+)	complete	_
CAALFM_C104610WA	1641	XP_019330645.1	XP_019330645.1 F1F0 ATP synthase subunit alpha [Candida albicans SC5314]	100.0	sp|P49375|ATPA_KLULA	sp|P49375|ATPA_KLULA ATP synthase subunit alpha, mitochondrial OS=Kluyveromyces lactis (strain ATCC 8585 / CBS 2359 / DSM 70799 / NBRC 1267 / NRRL Y-1140 / WM37) GN=ATP1 PE=1 SV=1	89.7	_	_	_	_	_	_	GO:0015986|ATP synthesis coupled proton transport	GO:0005754|mitochondrial proton-transporting ATP synthase, catalytic core;GO:0042645|mitochondrial nucleoid	GO:0005524|ATP binding;GO:0046933|proton-transporting ATP synthase activity, rotational mechanism	ko:K02132	ATPeF1A, ATP5A1, ATP1	path:ko00190;path:ko01100;path:ko05010;path:ko05012;path:ko05016	m.427|CAALFM_C104610WA:1-1641(+)	complete	PF00006.22|ATP-synt_ab|ATP synthase alpha/beta family, nucleotide-binding domain|XM_019475100.1|m.427:187-410;PF00306.24|ATP-synt_ab_C|ATP synthase alpha/beta chain, C terminal domain|XM_019475100.1|m.427:417-542;PF02874.20|ATP-synt_ab_N|ATP synthase alpha/beta family, beta-barrel domain|XM_019475100.1|m.427:65-130
CAALFM_C104620WA	1731	XP_712243.1	XP_712243.1 hypothetical protein CAALFM_C104620WA [Candida albicans SC5314]	96.0	_	_	_	_	_	_	_	_	_	_	_	_	_	_	_	m.428|CAALFM_C104620WA:1-1731(+)	complete	_
CAALFM_C104630CA	3492	XP_713593.2	XP_713593.2 putative aminophospholipid-translocating P4-type ATPase [Candida albicans SC5314]	99.6	sp|P40527|ATC7_YEAST	sp|P40527|ATC7_YEAST Probable phospholipid-transporting ATPase NEO1 OS=Saccharomyces cerevisiae (strain ATCC 204508 / S288c) GN=NEO1 PE=1 SV=1	73.1	_	_	_	_	_	_	GO:0006890|retrograde vesicle-mediated transport, Golgi to endoplasmic reticulum;GO:0006897|endocytosis;GO:0007033|vacuole organization;GO:0015031|protein transport;GO:0045332|phospholipid translocation	GO:0000139|Golgi membrane;GO:0005768|endosome;GO:0005794|Golgi apparatus;GO:0005802|trans-Golgi network;GO:0005886|plasma membrane;GO:0010008|endosome membrane;GO:0016021|integral component of membrane	GO:0000287|magnesium ion binding;GO:0005524|ATP binding;GO:0015662|ion transmembrane transporter activity, phosphorylative mechanism	ko:K01530	E3.6.3.1		m.429|CAALFM_C104630CA:1-3492(+)	complete	PF16212.2|PhoLip_ATPase_C|Phospholipid-translocating P-type ATPase C-terminal|XM_708500.2|m.429:924-1154;PF16209.2|PhoLip_ATPase_N|Phospholipid-translocating ATPase N-terminal|XM_708500.2|m.429:162-211;PF00122.17|E1-E2_ATPase|E1-E2 ATPase|XM_708500.2|m.429:239-491;PF13246.3|Cation_ATPase|Cation transport ATPase (P-type)|XM_708500.2|m.429:605-685
CAALFM_C104640WA	1962	XP_713592.2	XP_713592.2 triacylglycerol lipase [Candida albicans SC5314]	99.1	sp|Q6NY98|MCE1_DANRE	sp|Q6NY98|MCE1_DANRE mRNA-capping enzyme OS=Danio rerio GN=rngtt PE=2 SV=1	48.2	_	_	_	_	_	_	GO:0006370|7-methylguanosine mRNA capping	GO:0005634|nucleus	GO:0004484|mRNA guanylyltransferase activity;GO:0004651|polynucleotide 5'-phosphatase activity;GO:0004725|protein tyrosine phosphatase activity;GO:0005525|GTP binding;GO:0008138|protein tyrosine/serine/threonine phosphatase activity;GO:0050355|triphosphatase activity	_	_	_	m.430|CAALFM_C104640WA:1-1962(+)	complete	PF00561.17|Abhydrolase_1|alpha/beta hydrolase fold|XM_708499.2|m.430:142-431;PF12697.4|Abhydrolase_6|Alpha/beta hydrolase family|XM_708499.2|m.430:144-435;PF00782.17|DSPc|Dual specificity phosphatase, catalytic domain|XM_708499.2|m.430:535-649;PF12146.5|Hydrolase_4|Serine aminopeptidase, S33|XM_708499.2|m.430:142-275;PF10230.6|LIDHydrolase|Lipid-droplet associated hydrolase|XM_708499.2|m.430:208-…
CAALFM_C104650WA	2178	XP_713591.2	XP_713591.2 Dur3p [Candida albicans SC5314]	99.6	sp|P33413|DUR3_YEAST	sp|P33413|DUR3_YEAST Urea active transporter OS=Saccharomyces cerevisiae (strain ATCC 204508 / S288c) GN=DUR3 PE=1 SV=2	70.1	_	_	_	_	_	_	GO:0006995|cellular response to nitrogen starvation;GO:0015840|urea transport;GO:0015847|putrescine transport;GO:0015848|spermidine transport;GO:0043419|urea catabolic process	GO:0005886|plasma membrane;GO:0005887|integral component of plasma membrane	GO:0015204|urea transmembrane transporter activity;GO:0015293|symporter activity;GO:0015489|putrescine transmembrane transporter activity;GO:0015606|spermidine transmembrane transporter activity	ko:K20989	DUR3		m.431|CAALFM_C104650WA:1-2178(+)	complete	PF00474.14|SSF|Sodium:solute symporter family|XM_708498.2|m.431:48-439
CAALFM_C104660WA	5442	XP_713590.2	XP_713590.2 bifunctional urea carboxylase/allophanate hydrolase [Candida albicans SC5314]	99.9	sp|A5H0J2|DUR1_LACKL	sp|A5H0J2|DUR1_LACKL Urea amidolyase OS=Lachancea kluyveri GN=DUR1,2 PE=3 SV=1	82.4	_	_	_	_	_	_	GO:0006525|arginine metabolic process;GO:0043419|urea catabolic process		GO:0004039|allophanate hydrolase activity;GO:0004075|biotin carboxylase activity;GO:0004847|urea carboxylase activity;GO:0005524|ATP binding;GO:0046872|metal ion binding	ko:K14541	DUR1	path:ko00220;path:ko00791;path:ko01100;path:ko01120	m.432|CAALFM_C104660WA:1-5442(+)	complete	PF01425.18|Amidase|Amidase|XM_708497.2|m.432:27-439;PF02626.12|AHS2|Allophanate hydrolase subunit 2|XM_708497.2|m.432:1084-1364;PF02786.14|CPSase_L_D2|Carbamoyl-phosphate synthase L chain, ATP binding domain|XM_708497.2|m.432:729-931;PF02682.13|AHS1|Allophanate hydrolase subunit 1|XM_708497.2|m.432:1418-1633;PF00289.19|Biotin_carb_N|Biotin carboxylase, N-terminal domain|XM_708497.2|m.432:615-723;…
CAALFM_C104670WA	1242	XP_713589.1	XP_713589.1 histone acetyltransferase catalytic subunit [Candida albicans SC5314]	99.5	sp|Q59VF4|HAT1_CANAL	sp|Q59VF4|HAT1_CANAL Histone acetyltransferase type B catalytic subunit OS=Candida albicans (strain SC5314 / ATCC MYA-2876) GN=HAT1 PE=3 SV=1	99.5	_	_	_	_	_	_	GO:0006281|DNA repair;GO:0006348|chromatin silencing at telomere;GO:0006974|cellular response to DNA damage stimulus;GO:0016573|histone acetylation;GO:0034614|cellular response to reactive oxygen species;GO:0036166|phenotypic switching;GO:2000221|negative regulation of pseudohyphal growth	GO:0000123|histone acetyltransferase complex;GO:0000781|chromosome, telomeric region;GO:0005634|nucleus;GO:0005737|cytoplasm	GO:0004402|histone acetyltransferase activity;GO:0042393|histone binding	ko:K11303	HAT1, KAT1	path:ko05034	m.433|CAALFM_C104670WA:1-1242(+)	complete	PF10394.6|Hat1_N|Histone acetyl transferase HAT1 N-terminus|XM_708496.2|m.433:19-170
CAALFM_C104680WA	927	XP_713588.2	XP_713588.2 lipid-binding protein [Candida albicans SC5314]	100.0	sp|P53252|PIL1_YEAST	sp|P53252|PIL1_YEAST Sphingolipid long chain base-responsive protein PIL1 OS=Saccharomyces cerevisiae (strain ATCC 204508 / S288c) GN=PIL1 PE=1 SV=1	84.9	_	_	_	_	_	_	GO:0006469|negative regulation of protein kinase activity;GO:0006897|endocytosis;GO:0008104|protein localization;GO:0009408|response to heat;GO:0070941|eisosome assembly;GO:0097446|protein localization to eisosome filament	GO:0005811|lipid droplet;GO:0032126|eisosome;GO:0036286|eisosome filament	GO:0008289|lipid binding	_	_	_	m.434|CAALFM_C104680WA:1-927(+)	complete	PF13805.3|Pil1|Eisosome component PIL1|XM_708495.2|m.434:1-264
CAALFM_C104690CA	1908	XP_713586.2	XP_713586.2 hypothetical protein CAALFM_C104690CA [Candida albicans SC5314]	99.7	_	_	_	_	_	_	_	_	_	_	_	_	_	_	_	m.435|CAALFM_C104690CA:1-1908(+)	complete	PF04825.10|Rad21_Rec8_N|N terminus of Rad21 / Rec8 like protein|XM_708493.2|m.435:12-125
CAALFM_C104700CA	2736	KHC62083.1	KHC62083.1 hypothetical protein MGC_00457 [Candida albicans P37039]	99.6	_	_	_	_	_	_	_	_	_	_	_	_	_	_	_	m.436|CAALFM_C104700CA:1-2736(+)	complete	PF04389.14|Peptidase_M28|Peptidase family M28|XM_708492.2|m.436:457-571
CAALFM_C104710CA	588	XP_713583.2	XP_713583.2 hypothetical protein CAALFM_C104710CA [Candida albicans SC5314]	98.7	sp|Q59VF9|RSA3_CANAL	sp|Q59VF9|RSA3_CANAL Ribosome assembly protein 3 OS=Candida albicans (strain SC5314 / ATCC MYA-2876) GN=RSA3 PE=3 SV=2	98.7	_	_	_	_	_	_	GO:0042254|ribosome biogenesis	GO:0005730|nucleolus	_	ko:K14854	RSA3		m.437|CAALFM_C104710CA:1-588(+)	complete	PF14615.3|Rsa3|Ribosome-assembly protein 3|XM_708490.2|m.437:133-178
CAALFM_C104720WA	222	XP_019330646.1	XP_019330646.1 hypothetical protein CAALFM_C104720WA [Candida albicans SC5314]	100.0	_	_	_	_	_	_	_	_	_	_	_	_	_	_	_	_	_	_
CAALFM_C104730CA	1287	XP_713582.1	XP_713582.1 homocitrate synthase [Candida albicans SC5314]	100.0	sp|Q12726|HOSM_YARLI	sp|Q12726|HOSM_YARLI Homocitrate synthase, mitochondrial OS=Yarrowia lipolytica (strain CLIB 122 / E 150) GN=LYS1 PE=3 SV=1	93.0	_	_	_	_	_	_	GO:0019878|lysine biosynthetic process via aminoadipic acid	GO:0005739|mitochondrion;GO:0005829|cytosol	GO:0004410|homocitrate synthase activity	ko:K01655	LYS21, LYS20	path:ko00300;path:ko00620;path:ko01100;path:ko01120;path:ko01130;path:ko01210;path:ko01230	m.438|CAALFM_C104730CA:1-1287(+)	complete	PF00682.16|HMGL-like|HMGL-like|XM_708489.2|m.438:36-295
CAALFM_C104740WA	1047	XP_713581.2	XP_713581.2 aldo-keto reductase superfamily protein [Candida albicans SC5314]	100.0	sp|Q02895|AAD16_YEAST	sp|Q02895|AAD16_YEAST Putative aryl-alcohol dehydrogenase AAD16 OS=Saccharomyces cerevisiae (strain ATCC 204508 / S288c) GN=AAD16 PE=1 SV=1	77.7	_	_	_	_	_	_	GO:0006081|cellular aldehyde metabolic process		GO:0018456|aryl-alcohol dehydrogenase (NAD+) activity	_	_	_	m.439|CAALFM_C104740WA:1-1047(+)	complete	PF00248.18|Aldo_ket_red|Aldo/keto reductase family|XM_708488.2|m.439:19-339
CAALFM_C104750WA	1185	XP_713579.2	XP_713579.2 putative dehydrogenase [Candida albicans SC5314]	99.0	sp|P39713|BDH2_YEAST	sp|P39713|BDH2_YEAST Probable diacetyl reductase [(R)-acetoin forming] 2 OS=Saccharomyces cerevisiae (strain ATCC 204508 / S288c) GN=BDH2 PE=1 SV=1	65.0	_	_	_	_	_	_		GO:0005634|nucleus;GO:0005737|cytoplasm	GO:0008270|zinc ion binding;GO:0016616|oxidoreductase activity, acting on the CH-OH group of donors, NAD or NADP as acceptor;GO:0052587|diacetyl reductase ((R)-acetoin forming) activity	ko:K00004	BDH, butB	path:ko00650	m.440|CAALFM_C104750WA:1-1185(+)	complete	PF08240.9|ADH_N|Alcohol dehydrogenase GroES-like domain|XM_708486.2|m.440:27-160;PF00107.23|ADH_zinc_N|Zinc-binding dehydrogenase|XM_708486.2|m.440:203-334
CAALFM_C104760CA	2964	XP_713578.2	XP_713578.2 Syg1p [Candida albicans SC5314]	99.8	sp|P40528|SYG1_YEAST	sp|P40528|SYG1_YEAST Protein SYG1 OS=Saccharomyces cerevisiae (strain ATCC 204508 / S288c) GN=SYG1 PE=1 SV=1	48.8	_	_	_	_	_	_	GO:0007165|signal transduction	GO:0005886|plasma membrane;GO:0016021|integral component of membrane	_	_	_	_	m.441|CAALFM_C104760CA:1-2964(+)	complete	PF03124.11|EXS|EXS family|XM_708485.2|m.441:477-810;PF03105.16|SPX|SPX domain|XM_708485.2|m.441:1-378
CAALFM_C104770CA	1161	XP_713577.1	XP_713577.1 C-5 sterol desaturase [Candida albicans SC5314]	100.0	sp|O93875|ERG3_CANAX	sp|O93875|ERG3_CANAX Delta(7)-sterol 5(6)-desaturase OS=Candida albicans GN=ERG3 PE=3 SV=1	99.7	_	_	_	_	_	_	GO:0016126|sterol biosynthetic process	GO:0005789|endoplasmic reticulum membrane;GO:0016021|integral component of membrane	GO:0005506|iron ion binding;GO:0016491|oxidoreductase activity	ko:K00227	SC5DL, ERG3	path:ko00100;path:ko01100;path:ko01110;path:ko01130	m.442|CAALFM_C104770CA:1-1161(+)	complete	PF04116.10|FA_hydroxylase|Fatty acid hydroxylase superfamily|XM_708484.2|m.442:214-337
CAALFM_C104780CA	2658	XP_713575.2	XP_713575.2 hypothetical protein CAALFM_C104780CA [Candida albicans SC5314]	97.6	sp|P53009|SCY1_YEAST	sp|P53009|SCY1_YEAST Protein kinase-like protein SCY1 OS=Saccharomyces cerevisiae (strain ATCC 204508 / S288c) GN=SCY1 PE=1 SV=1	51.9	_	_	_	_	_	_			GO:0004672|protein kinase activity;GO:0005524|ATP binding	ko:K17541	SCYL2		m.443|CAALFM_C104780CA:1-2658(+)	complete	PF00069.22|Pkinase|Protein kinase domain|XM_708482.2|m.443:78-316;PF07714.14|Pkinase_Tyr|Protein tyrosine kinase|XM_708482.2|m.443:78-245
CAALFM_C104790WA	675	EEQ42695.1	EEQ42695.1 hypothetical protein CAWG_00916 [Candida albicans WO-1]	98.2	sp|Q754W7|NCBP2_ASHGO	sp|Q754W7|NCBP2_ASHGO Nuclear cap-binding protein subunit 2 OS=Ashbya gossypii (strain ATCC 10895 / CBS 109.51 / FGSC 9923 / NRRL Y-1056) GN=CBC2 PE=3 SV=1	75.0	_	_	_	_	_	_	GO:0000398|mRNA splicing, via spliceosome;GO:0006364|rRNA processing;GO:0045292|mRNA cis splicing, via spliceosome;GO:0051028|mRNA transport	GO:0000243|commitment complex;GO:0005846|nuclear cap binding complex	GO:0000339|RNA cap binding	ko:K12883	NCBP2, CBP20	path:ko03013;path:ko03015;path:ko03040	m.444|CAALFM_C104790WA:1-675(+)	complete	PF00076.19|RRM_1|RNA recognition motif. (a.k.a. RRM, RBD, or RNP domain)|XM_708480.2|m.444:42-111
CAALFM_C104800CA	2112	XP_713572.2	XP_713572.2 hypothetical protein CAALFM_C104800CA [Candida albicans SC5314]	99.7	sp|Q54C16|SGMB_DICDI	sp|Q54C16|SGMB_DICDI Sphingomyelin phosphodiesterase B OS=Dictyostelium discoideum GN=sgmB PE=3 SV=1	48.8	_	_	_	_	_	_	GO:0006685|sphingomyelin catabolic process;GO:0046513|ceramide biosynthetic process	GO:0005576|extracellular region	GO:0004767|sphingomyelin phosphodiesterase activity;GO:0016798|hydrolase activity, acting on glycosyl bonds;GO:0046872|metal ion binding	_	_	_	m.445|CAALFM_C104800CA:1-2112(+)	complete	PF00149.25|Metallophos|Calcineurin-like phosphoesterase|XM_708479.2|m.445:213-537
CAALFM_C104810WA	2127	XP_713571.2	XP_713571.2 Tco89p [Candida albicans SC5314]	99.4	_	_	_	_	_	_	_	_	_	_	_	_	_	_	_	m.446|CAALFM_C104810WA:1-2127(+)	complete	PF10452.6|TCO89|TORC1 subunit TCO89|XM_708478.2|m.446:191-479;PF10452.6|TCO89|TORC1 subunit TCO89|XM_708478.2|m.446:562-645
CAALFM_C104820CA	372	XP_713570.1	XP_713570.1 putative mitochondrial 54S ribosomal protein RTC6 [Candida albicans SC5314]	99.2	sp|O14464|RTC6_YEAST	sp|O14464|RTC6_YEAST 54S ribosomal protein RTC6, mitochondrial OS=Saccharomyces cerevisiae (strain ATCC 204508 / S288c) GN=RTC6 PE=1 SV=1	90.0	_	_	_	_	_	_	GO:0032543|mitochondrial translation;GO:0042254|ribosome biogenesis	GO:0005762|mitochondrial large ribosomal subunit	GO:0003735|structural constituent of ribosome	ko:K02919	RP-L36, MRPL36, rpmJ	path:ko03010	m.447|CAALFM_C104820CA:1-372(+)	complete	PF00444.15|Ribosomal_L36|Ribosomal protein L36|XM_708477.1|m.447:86-123
CAALFM_C104830WA	2811	XP_713569.2	XP_713569.2 coatomer subunit gamma [Candida albicans SC5314]	99.8	sp|P32074|COPG_YEAST	sp|P32074|COPG_YEAST Coatomer subunit gamma OS=Saccharomyces cerevisiae (strain ATCC 204508 / S288c) GN=SEC21 PE=1 SV=2	64.8	_	_	_	_	_	_	GO:0006886|intracellular protein transport;GO:0006888|endoplasmic reticulum to Golgi vesicle-mediated transport;GO:0006890|retrograde vesicle-mediated transport, Golgi to endoplasmic reticulum	GO:0000139|Golgi membrane;GO:0005768|endosome;GO:0030126|COPI vesicle coat	GO:0005198|structural molecule activity	ko:K17267	COPG		m.448|CAALFM_C104830WA:1-2811(+)	complete	PF01602.17|Adaptin_N|Adaptin N terminal region|XM_708476.2|m.448:24-574;PF08752.7|COP-gamma_platf|Coatomer gamma subunit appendage platform subdomain|XM_708476.2|m.448:670-821;PF16381.2|Coatomer_g_Cpla|Coatomer subunit gamma-1 C-terminal appendage platform|XM_708476.2|m.448:824-935;PF13646.3|HEAT_2|HEAT repeats|XM_708476.2|m.448:473-568
CAALFM_C104840CA	372	XP_713568.1	XP_713568.1 hypothetical protein CAALFM_C104840CA [Candida albicans SC5314]	99.2	sp|Q06815|MRL1_YEAST	sp|Q06815|MRL1_YEAST Mannose 6-phosphate receptor-like protein 1 OS=Saccharomyces cerevisiae (strain ATCC 204508 / S288c) GN=MRL1 PE=1 SV=1	62.7	_	_	_	_	_	_	GO:0007034|vacuolar transport;GO:0015031|protein transport	GO:0005770|late endosome;GO:0005794|Golgi apparatus;GO:0010008|endosome membrane;GO:0016021|integral component of membrane	GO:0005048|signal sequence binding	ko:K10089	M6PR	path:ko04142;path:ko04145	m.449|CAALFM_C104840CA:1-372(+)	complete	PF00878.15|CIMR|Cation-independent mannose-6-phosphate receptor repeat|XM_708475.2|m.449:37-80;PF02157.12|Man-6-P_recep|Mannose-6-phosphate receptor|XM_708475.2|m.449:16-113
CAALFM_C104850CA	173	KGU19506.1	KGU19506.1 hypothetical protein MEY_00477 [Candida albicans 19F]	100.0	_	_	_	_	_	_	_	_	_	_	_	_	ko:K10089	M6PR	path:ko04142;path:ko04145	_	_	_
CAALFM_C104860WA	2571	XP_713567.1	XP_713567.1 hypothetical protein CAALFM_C104860WA [Candida albicans SC5314]	99.6	_	_	_	_	_	_	_	_	_	_	_	_	ko:K06867	K06867		m.450|CAALFM_C104860WA:1-2571(+)	complete	PF01843.16|DIL|DIL domain|XM_708474.1|m.450:513-659;PF12796.4|Ank_2|Ankyrin repeats (3 copies)|XM_708474.1|m.450:92-167;PF13606.3|Ank_3|Ankyrin repeat|XM_708474.1|m.450:105-135;PF00023.27|Ank|Ankyrin repeat|XM_708474.1|m.450:105-137;PF00023.27|Ank|Ankyrin repeat|XM_708474.1|m.450:142-167
CAALFM_C104870WA	1767	XP_713566.2	XP_713566.2 Sap7p [Candida albicans SC5314]	99.7	sp|Q59VH7|CARP7_CANAL	sp|Q59VH7|CARP7_CANAL Candidapepsin-7 OS=Candida albicans (strain SC5314 / ATCC MYA-2876) GN=SAP7 PE=1 SV=2	99.7	_	_	_	_	_	_	GO:0006508|proteolysis;GO:0009405|pathogenesis	GO:0005576|extracellular region	GO:0004190|aspartic-type endopeptidase activity	ko:K06005	SAP		m.451|CAALFM_C104870WA:1-1767(+)	complete	PF00026.20|Asp|Eukaryotic aspartyl protease|XM_708473.2|m.451:226-576;PF14543.3|TAXi_N|Xylanase inhibitor N-terminal|XM_708473.2|m.451:226-385
CAALFM_C104880CA	363	XP_713565.1	XP_713565.1 mitochondrial 54S ribosomal protein YmL37 [Candida albicans SC5314]	100.0	sp|P36532|RM37_YEAST	sp|P36532|RM37_YEAST 54S ribosomal protein L37, mitochondrial OS=Saccharomyces cerevisiae (strain ATCC 204508 / S288c) GN=MRPL37 PE=1 SV=2	61.0	_	_	_	_	_	_	GO:0030435|sporulation resulting in formation of a cellular spore;GO:0032543|mitochondrial translation	GO:0005762|mitochondrial large ribosomal subunit	GO:0003735|structural constituent of ribosome	ko:K17435	MRPL54		m.452|CAALFM_C104880CA:1-363(+)	complete	PF08561.7|Ribosomal_L37|Mitochondrial ribosomal protein L37|XM_708472.1|m.452:44-85
CAALFM_C104890WA	1191	XP_713564.2	XP_713564.2 Obg-like ATPase [Candida albicans SC5314]	100.0	sp|P38219|OLA1_YEAST	sp|P38219|OLA1_YEAST Obg-like ATPase 1 OS=Saccharomyces cerevisiae (strain ATCC 204508 / S288c) GN=OLA1 PE=1 SV=1	86.0	_	_	_	_	_	_		GO:0005737|cytoplasm	GO:0005524|ATP binding;GO:0005525|GTP binding;GO:0016887|ATPase activity;GO:0046872|metal ion binding	ko:K19788	OLA1		m.453|CAALFM_C104890WA:1-1191(+)	complete	PF06071.10|YchF-GTPase_C|Protein of unknown function (DUF933)|XM_708471.2|m.453:308-390;PF01926.20|MMR_HSR1|50S ribosome-binding GTPase|XM_708471.2|m.453:25-138
CAALFM_C104900WA	2292	XP_713563.2	XP_713563.2 putative alpha-1,3-mannosyltransferase [Candida albicans SC5314]	99.9	sp|Q59VL7|MNN15_CANAL	sp|Q59VL7|MNN15_CANAL Putative alpha-1,3-mannosyltransferase MNN15 OS=Candida albicans (strain SC5314 / ATCC MYA-2876) GN=MNN15 PE=2 SV=2	99.9	_	_	_	_	_	_	GO:0006486|protein glycosylation	GO:0000139|Golgi membrane;GO:0016021|integral component of membrane	GO:0016757|transferase activity, transferring glycosyl groups	_	_	_	m.454|CAALFM_C104900WA:1-2292(+)	complete	PF11051.5|Mannosyl_trans3|Mannosyltransferase putative|XM_708470.2|m.454:264-566
CAALFM_C104910CA	960	XP_713562.2	XP_713562.2 hypothetical protein CAALFM_C104910CA [Candida albicans SC5314]	100.0	sp|Q9UTA8|YL8A_SCHPO	sp|Q9UTA8|YL8A_SCHPO Uncharacterized methyltransferase-like C25B8.10 OS=Schizosaccharomyces pombe (strain 972 / ATCC 24843) GN=SPAC25B8.10 PE=3 SV=1	58.9	_	_	_	_	_	_	GO:0044262|cellular carbohydrate metabolic process	GO:0005634|nucleus;GO:0005829|cytosol	GO:0008168|methyltransferase activity	_	_	_	m.455|CAALFM_C104910CA:1-960(+)	complete	PF08241.9|Methyltransf_11|Methyltransferase domain|XM_708469.2|m.455:60-151;PF13649.3|Methyltransf_25|Methyltransferase domain|XM_708469.2|m.455:59-149;PF01209.15|Ubie_methyltran|ubiE/COQ5 methyltransferase family|XM_708469.2|m.455:56-153;PF08242.9|Methyltransf_12|Methyltransferase domain|XM_708469.2|m.455:60-151
CAALFM_C104930CA	702	XP_713561.1	XP_713561.1 hypothetical protein CAALFM_C104930CA [Candida albicans SC5314]	99.6	_	_	_	_	_	_	_	_	_	_	_	_	_	_	_	m.456|CAALFM_C104930CA:1-702(+)	complete	PF00646.30|F-box|F-box domain|XM_708468.1|m.456:8-46
CAALFM_C104940CA	537	EEQ42682.1	EEQ42682.1 conserved hypothetical protein [Candida albicans WO-1]	100.0	_	_	_	_	_	_	_	_	_	_	_	_	_	_	_	m.457|CAALFM_C104940CA:1-537(+)	complete	_
CAALFM_C104950CA	4188	XP_713559.2	XP_713559.2 ribonuclease P [Candida albicans SC5314]	99.1	_	_	_	_	_	_	_	_	_	_	_	_	ko:K14533	RPM2	path:ko03013	m.458|CAALFM_C104950CA:1-4188(+)	complete	PF08579.8|RPM2|Mitochondrial ribonuclease P subunit (RPM2)|XM_708466.2|m.458:285-419
CAALFM_C104960CA	1986	XP_710861.2	XP_710861.2 SCF ubiquitin ligase complex subunit [Candida albicans SC5314]	99.5	_	_	_	_	_	_	_	_	_	_	_	_	ko:K15073	UFO1		m.460|CAALFM_C104960CA:1-1986(+)	complete	PF00646.30|F-box|F-box domain|XM_705769.2|m.460:39-84;PF12937.4|F-box-like|F-box-like|XM_705769.2|m.460:40-82
CAALFM_C104970WA	4092	XP_710862.2	XP_710862.2 translation initiation factor 3 subunit [Candida albicans SC5314]	99.2	sp|Q59MA9|CLU_CANAL	sp|Q59MA9|CLU_CANAL Clustered mitochondria protein homolog OS=Candida albicans (strain SC5314 / ATCC MYA-2876) GN=CLU1 PE=3 SV=2	99.2	_	_	_	_	_	_	GO:0048312|intracellular distribution of mitochondria	GO:0005737|cytoplasm	_	ko:K03255	TIF31, CLU1		m.461|CAALFM_C104970WA:1-4092(+)	complete	PF13236.3|CLU|Clustered mitochondria|XM_705770.2|m.461:382-630;PF12807.4|eIF3_p135|Translation initiation factor eIF3 subunit 135|XM_705770.2|m.461:749-985;PF13424.3|TPR_12|Tetratricopeptide repeat|XM_705770.2|m.461:1140-1214;PF15044.3|CLU_N|Mitochondrial function, CLU-N-term|XM_705770.2|m.461:47-140;PF13374.3|TPR_10|Tetratricopeptide repeat|XM_705770.2|m.461:1183-1219
CAALFM_C104980CA	1560	XP_710863.2	XP_710863.2 hypothetical protein CAALFM_C104980CA [Candida albicans SC5314]	99.6	sp|Q03218|MMT1_YEAST	sp|Q03218|MMT1_YEAST Mitochondrial metal transporter 1 OS=Saccharomyces cerevisiae (strain ATCC 204508 / S288c) GN=MMT1 PE=1 SV=1	58.9	_	_	_	_	_	_	GO:0006879|cellular iron ion homeostasis	GO:0005739|mitochondrion;GO:0016021|integral component of membrane;GO:0031966|mitochondrial membrane	GO:0008324|cation transmembrane transporter activity	_	_	_	m.462|CAALFM_C104980CA:1-1560(+)	complete	PF01545.18|Cation_efflux|Cation efflux family|XM_705771.2|m.462:152-394
CAALFM_C104990CA	1134	XP_710864.2	XP_710864.2 hypothetical protein CAALFM_C104990CA [Candida albicans SC5314]	99.7	sp|Q59LX5|TRY2_CANAL	sp|Q59LX5|TRY2_CANAL Transcriptional regulator of yeast form adherence 2 OS=Candida albicans (strain SC5314 / ATCC MYA-2876) GN=TRY2 PE=2 SV=2	63.9	_	_	_	_	_	_	GO:0000398|mRNA splicing, via spliceosome;GO:0006351|transcription, DNA-templated;GO:0006357|regulation of transcription by RNA polymerase II;GO:0007155|cell adhesion;GO:0010811|positive regulation of cell-substrate adhesion;GO:0044011|single-species biofilm formation on inanimate substrate;GO:1900189|positive regulation of cell adhesion involved in single-species biofilm formation	GO:0089701|U2AF	GO:0003723|RNA binding;GO:0046872|metal ion binding	ko:K12836	U2AF1	path:ko03040;path:ko05131	m.463|CAALFM_C104990CA:1-1134(+)	complete	_
CAALFM_C105000WA	1965	XP_710865.2	XP_710865.2 Rhd1p [Candida albicans SC5314]	99.7	sp|Q59MA6|BMT2_CANAL	sp|Q59MA6|BMT2_CANAL Beta-mannosyltransferase 2 OS=Candida albicans (strain SC5314 / ATCC MYA-2876) GN=RHD1 PE=2 SV=2	99.7	_	_	_	_	_	_	GO:0070135|beta-1,2-oligomannoside metabolic process;GO:0071555|cell wall organization	GO:0016021|integral component of membrane	GO:0000030|mannosyltransferase activity	ko:K13682	BMT, WRY		m.464|CAALFM_C105000WA:1-1965(+)	complete	PF12141.5|DUF3589|Protein of unknown function (DUF3589)|XM_705773.2|m.464:147-626
CAALFM_C105010CA	975	XP_710866.2	XP_710866.2 PAQR-type receptor [Candida albicans SC5314]	99.1	sp|Q753H5|IZH1_ASHGO	sp|Q753H5|IZH1_ASHGO ADIPOR-like receptor IZH1 OS=Ashbya gossypii (strain ATCC 10895 / CBS 109.51 / FGSC 9923 / NRRL Y-1056) GN=IZH1 PE=3 SV=1	60.4	_	_	_	_	_	_	GO:0006882|cellular zinc ion homeostasis	GO:0005789|endoplasmic reticulum membrane;GO:0016021|integral component of membrane	_	ko:K07297	ADIPOR	path:ko04152;path:ko04211;path:ko04920;path:ko04932	m.465|CAALFM_C105010CA:1-975(+)	complete	PF03006.17|HlyIII|Haemolysin-III related|XM_705774.2|m.465:69-306
CAALFM_C105020CA	1743	XP_710867.2	XP_710867.2 acetyl-CoA:L-glutamate N-acetyltransferase [Candida albicans SC5314]	99.3	sp|Q59MB6|NAGS_CANAL	sp|Q59MB6|NAGS_CANAL Amino-acid acetyltransferase, mitochondrial OS=Candida albicans (strain SC5314 / ATCC MYA-2876) GN=ARG2 PE=2 SV=2	99.3	_	_	_	_	_	_	GO:0006526|arginine biosynthetic process	GO:0005739|mitochondrion	GO:0004042|acetyl-CoA:L-glutamate N-acetyltransferase activity;GO:0103045|methione N-acyltransferase activity	ko:K00618	E2.3.1.1	path:ko00220;path:ko01100;path:ko01110;path:ko01130;path:ko01210;path:ko01230	m.466|CAALFM_C105020CA:1-1743(+)	complete	PF04768.10|NAT|NAT, N-acetyltransferase, of N-acetylglutamate synthase|XM_705775.2|m.466:381-542
CAALFM_C105030CA	612	XP_019330647.1	XP_019330647.1 DNA replication protein [Candida albicans SC5314]	99.5	sp|Q59MA3|PSF2_CANAL	sp|Q59MA3|PSF2_CANAL DNA replication complex GINS protein PSF2 OS=Candida albicans (strain SC5314 / ATCC MYA-2876) GN=PSF2 PE=3 SV=2	99.5	_	_	_	_	_	_	GO:0006260|DNA replication;GO:0007059|chromosome segregation	GO:0005634|nucleus	_	ko:K10733	GINS2, PSF2		m.467|CAALFM_C105030CA:1-612(+)	complete	PF05916.8|Sld5|GINS complex protein|XM_019475102.1|m.467:54-161
CAALFM_C105050CA	2361	XP_710869.2	XP_710869.2 exosome nuclease subunit [Candida albicans SC5314]	99.9	sp|Q12149|RRP6_YEAST	sp|Q12149|RRP6_YEAST Exosome complex exonuclease RRP6 OS=Saccharomyces cerevisiae (strain ATCC 204508 / S288c) GN=RRP6 PE=1 SV=1	70.2	_	_	_	_	_	_	GO:0000467|exonucleolytic trimming to generate mature 3'-end of 5.8S rRNA from tricistronic rRNA transcript (SSU-rRNA, 5.8S rRNA, LSU-rRNA);GO:0000973|posttranscriptional tethering of RNA polymerase II gene DNA at nuclear periphery;GO:0034473|U1 snRNA 3'-end processing;GO:0034475|U4 snRNA 3'-end processing;GO:0034476|U5 snRNA 3'-end processing;GO:0071028|nuclear mRNA surveillance;GO:0071033|nucle…	GO:0000176|nuclear exosome (RNase complex);GO:0005634|nucleus;GO:0005730|nucleolus	GO:0000166|nucleotide binding;GO:0000175|3'-5'-exoribonuclease activity;GO:0003723|RNA binding	ko:K12591	RRP6, EXOSC10	path:ko03018	m.468|CAALFM_C105050CA:1-2361(+)	complete	PF01612.17|DNA_pol_A_exo1|3'-5' exonuclease|XM_705777.2|m.468:234-399;PF08066.9|PMC2NT|PMC2NT (NUC016) domain|XM_705777.2|m.468:17-107;PF00570.20|HRDC|HRDC domain|XM_705777.2|m.468:465-530
CAALFM_C105060WA	1149	XP_710870.2	XP_710870.2 Rei1p [Candida albicans SC5314]	100.0	sp|P38344|REI1_YEAST	sp|P38344|REI1_YEAST Cytoplasmic 60S subunit biogenesis factor REI1 OS=Saccharomyces cerevisiae (strain ATCC 204508 / S288c) GN=REI1 PE=1 SV=3	63.6	_	_	_	_	_	_	GO:0000278|mitotic cell cycle;GO:0006913|nucleocytoplasmic transport;GO:0007117|budding cell bud growth;GO:0042273|ribosomal large subunit biogenesis	GO:0005737|cytoplasm;GO:0030687|preribosome, large subunit precursor	GO:0003676|nucleic acid binding;GO:0008270|zinc ion binding	ko:K14816	REI1		m.469|CAALFM_C105060WA:1-1149(+)	complete	PF12756.4|zf-C2H2_2|C2H2 type zinc-finger (2 copies)|XM_705778.2|m.469:144-244
CAALFM_C105070CA	2658	XP_710733.2	XP_710733.2 mannose-ethanolamine phosphotransferase [Candida albicans SC5314]	99.7	sp|Q8TGB2|GPI7_CANAL	sp|Q8TGB2|GPI7_CANAL GPI ethanolamine phosphate transferase 2 OS=Candida albicans (strain SC5314 / ATCC MYA-2876) GN=GPI7 PE=3 SV=3	99.7	_	_	_	_	_	_	GO:0006505|GPI anchor metabolic process;GO:0006506|GPI anchor biosynthetic process;GO:0009267|cellular response to starvation;GO:0009405|pathogenesis;GO:0030447|filamentous growth;GO:0036170|filamentous growth of a population of unicellular organisms in response to starvation;GO:0036180|filamentous growth of a population of unicellular organisms in response to biotic stimulus	GO:0005789|endoplasmic reticulum membrane;GO:0016021|integral component of membrane	GO:0016740|transferase activity	ko:K05310	GPI7	path:ko00563	m.470|CAALFM_C105070CA:1-2658(+)	complete	PF01663.19|Phosphodiest|Type I phosphodiesterase / nucleotide pyrophosphatase|XM_705641.2|m.470:64-269
CAALFM_C105080WA	1728	XP_710732.2	XP_710732.2 Gpt1p [Candida albicans SC5314]	100.0	sp|O74248|GPT1_CANAX	sp|O74248|GPT1_CANAX Putative polyamine transporter OS=Candida albicans GN=GPT1 PE=3 SV=1	99.6	_	_	_	_	_	_		GO:0016021|integral component of membrane	GO:0015171|amino acid transmembrane transporter activity	_	_	_	m.471|CAALFM_C105080WA:1-1728(+)	complete	PF13520.3|AA_permease_2|Amino acid permease|XM_705640.2|m.471:62-513;PF00324.18|AA_permease|Amino acid permease|XM_705640.2|m.471:96-524
CAALFM_C105090WA	1116	XP_710731.2	XP_710731.2 Try2p [Candida albicans SC5314]	99.7	sp|Q59LX5|TRY2_CANAL	sp|Q59LX5|TRY2_CANAL Transcriptional regulator of yeast form adherence 2 OS=Candida albicans (strain SC5314 / ATCC MYA-2876) GN=TRY2 PE=2 SV=2	99.7	_	_	_	_	_	_	GO:0000398|mRNA splicing, via spliceosome;GO:0006351|transcription, DNA-templated;GO:0006357|regulation of transcription by RNA polymerase II;GO:0007155|cell adhesion;GO:0010811|positive regulation of cell-substrate adhesion;GO:0044011|single-species biofilm formation on inanimate substrate;GO:1900189|positive regulation of cell adhesion involved in single-species biofilm formation	GO:0089701|U2AF	GO:0003723|RNA binding;GO:0046872|metal ion binding	ko:K12836	U2AF1	path:ko03040;path:ko05131	m.472|CAALFM_C105090WA:1-1116(+)	complete	PF00642.21|zf-CCCH|Zinc finger C-x8-C-x5-C-x3-H type (and similar)|XM_705639.2|m.472:20-41
CAALFM_C105100WA	804	XP_710730.2	XP_710730.2 hypothetical protein CAALFM_C105100WA [Candida albicans SC5314]	98.9	sp|Q08634|YO238_YEAST	sp|Q08634|YO238_YEAST Uncharacterized protein YOR238W OS=Saccharomyces cerevisiae (strain ATCC 204508 / S288c) GN=YOR238W PE=1 SV=2	56.1	_	_	_	_	_	_		GO:0005737|cytoplasm	_	_	_	_	m.473|CAALFM_C105100WA:1-804(+)	complete	_
CAALFM_C105110CA	1113	XP_710729.1	XP_710729.1 3-deoxy-7-phosphoheptulonate synthase [Candida albicans SC5314]	100.0	sp|P79023|AROG_CANAL	sp|P79023|AROG_CANAL Phospho-2-dehydro-3-deoxyheptonate aldolase, tyrosine-inhibited OS=Candida albicans (strain SC5314 / ATCC MYA-2876) GN=ARO4 PE=3 SV=1	100.0	_	_	_	_	_	_	GO:0009073|aromatic amino acid family biosynthetic process;GO:0009423|chorismate biosynthetic process		GO:0003849|3-deoxy-7-phosphoheptulonate synthase activity	ko:K01626	E2.5.1.54, aroF, aroG, aroH	path:ko00400;path:ko01100;path:ko01110;path:ko01130;path:ko01230;path:ko02024	m.474|CAALFM_C105110CA:1-1113(+)	complete	PF00793.17|DAHP_synth_1|DAHP synthetase I family|XM_705637.2|m.474:47-350
CAALFM_C105120WA	1281	XP_710728.2	XP_710728.2 amino acid transporter [Candida albicans SC5314]	99.8	sp|Q59LX9|BTN1_CANAL	sp|Q59LX9|BTN1_CANAL Protein BTN1 OS=Candida albicans (strain SC5314 / ATCC MYA-2876) GN=BTN1 PE=3 SV=2	99.8	_	_	_	_	_	_	GO:0006865|amino acid transport	GO:0005774|vacuolar membrane;GO:0016021|integral component of membrane	_	ko:K12389	BTS, CLN3	path:ko04142	m.475|CAALFM_C105120WA:1-1281(+)	complete	PF02487.14|CLN3|CLN3 protein|XM_705636.2|m.475:13-410
CAALFM_C105140WA	1269	XP_710725.2	XP_710725.2 Brg1p [Candida albicans SC5314]	100.0	sp|Q59LY1|BRG1_CANAL	sp|Q59LY1|BRG1_CANAL Biofilm regulator 1 OS=Candida albicans (strain SC5314 / ATCC MYA-2876) GN=BRG1 PE=1 SV=2	100.0	_	_	_	_	_	_	GO:0006357|regulation of transcription by RNA polymerase II;GO:0007155|cell adhesion;GO:0009267|cellular response to starvation;GO:0009405|pathogenesis;GO:0030154|cell differentiation;GO:0030447|filamentous growth;GO:0036170|filamentous growth of a population of unicellular organisms in response to starvation;GO:0036180|filamentous growth of a population of unicellular organisms in response to bi…	GO:0000790|nuclear chromatin;GO:0005634|nucleus;GO:0005667|transcription factor complex	GO:0000977|RNA polymerase II regulatory region sequence-specific DNA binding;GO:0001085|RNA polymerase II transcription factor binding;GO:0001228|DNA-binding transcription activator activity, RNA polymerase II-specific;GO:0003682|chromatin binding;GO:0008270|zinc ion binding;GO:0043565|sequence-specific DNA binding	_	_	_	m.476|CAALFM_C105140WA:1-1269(+)	complete	PF00320.24|GATA|GATA zinc finger|XM_705633.2|m.476:282-313
CAALFM_C105150CA	234	XP_715884.2	XP_715884.2 hypothetical protein CAALFM_C105150CA [Candida albicans SC5314]	100.0	_	_	_	_	_	_	_	_	_	_	_	_	_	_	_	_	_	_
CAALFM_C105160CA	1197	XP_715883.1	XP_715883.1 hypothetical protein CAALFM_C105160CA [Candida albicans SC5314]	99.7	sp|P36151|YK50_YEAST	sp|P36151|YK50_YEAST Uncharacterized protein YKR070W OS=Saccharomyces cerevisiae (strain ATCC 204508 / S288c) GN=YKR070W PE=1 SV=1	66.4	_	_	_	_	_	_	GO:0046474|glycerophospholipid biosynthetic process	_	_	_	_	_	m.477|CAALFM_C105160CA:1-1197(+)	complete	PF13242.3|Hydrolase_like|HAD-hyrolase-like|XM_710790.1|m.477:285-386;PF13344.3|Hydrolase_6|Haloacid dehalogenase-like hydrolase|XM_710790.1|m.477:45-149
CAALFM_C105170CA	1281	XP_715882.2	XP_715882.2 ubiquitin-binding protein [Candida albicans SC5314]	100.0	sp|Q08412|CUE5_YEAST	sp|Q08412|CUE5_YEAST Ubiquitin-binding protein CUE5 OS=Saccharomyces cerevisiae (strain ATCC 204508 / S288c) GN=CUE5 PE=1 SV=1	54.8	_	_	_	_	_	_	GO:0006511|ubiquitin-dependent protein catabolic process;GO:0006914|autophagy	GO:0005737|cytoplasm	GO:0030674|protein binding, bridging;GO:0031624|ubiquitin conjugating enzyme binding;GO:0043130|ubiquitin binding	_	_	_	m.478|CAALFM_C105170CA:1-1281(+)	complete	PF02845.13|CUE|CUE domain|XM_710789.2|m.478:128-167
CAALFM_C105180CA	234	XP_019330648.1	XP_019330648.1 hypothetical protein CAALFM_C105180CA [Candida albicans SC5314]	100.0	_	_	_	_	_	_	_	_	_	_	_	_	ko:K03963	NDUFB7	path:ko00190;path:ko01100;path:ko04723;path:ko04932;path:ko05010;path:ko05012;path:ko05016	_	_	_
CAALFM_C105190CA	231	XP_019330649.1	XP_019330649.1 hypothetical protein CAALFM_C105190CA [Candida albicans SC5314]	100.0	_	_	_	_	_	_	_	_	_	_	_	_	ko:K03963	NDUFB7	path:ko00190;path:ko01100;path:ko04723;path:ko04932;path:ko05010;path:ko05012;path:ko05016	_	_	_
CAALFM_C105200CA	894	XP_715881.2	XP_715881.2 hypothetical protein CAALFM_C105200CA [Candida albicans SC5314]	99.3	_	_	_	_	_	_	_	_	_	_	_	_	_	_	_	m.480|CAALFM_C105200CA:1-894(+)	complete	_
CAALFM_C105210CA	1158	XP_715880.2	XP_715880.2 hypothetical protein CAALFM_C105210CA [Candida albicans SC5314]	99.5	_	_	_	_	_	_	_	_	_	_	_	_	_	_	_	m.481|CAALFM_C105210CA:1-1158(+)	complete	_
CAALFM_C105220CA	438	XP_715879.1	XP_715879.1 hypothetical protein CAALFM_C105220CA [Candida albicans SC5314]	98.6	sp|Q10355|YDB2_SCHPO	sp|Q10355|YDB2_SCHPO Uncharacterized RNA-binding protein C22E12.02 OS=Schizosaccharomyces pombe (strain 972 / ATCC 24843) GN=SPAC22E12.02 PE=4 SV=1	67.3	_	_	_	_	_	_	GO:0045292|mRNA cis splicing, via spliceosome	GO:0005634|nucleus	GO:0003723|RNA binding	_	_	_	m.482|CAALFM_C105220CA:1-438(+)	complete	PF00076.19|RRM_1|RNA recognition motif. (a.k.a. RRM, RBD, or RNP domain)|XM_710786.1|m.482:58-127
CAALFM_C105230WA	588	XP_715878.1	XP_715878.1 DNA-directed RNA polymerase III subunit [Candida albicans SC5314]	99.5	sp|P35718|RPC8_YEAST	sp|P35718|RPC8_YEAST DNA-directed RNA polymerase III subunit RPC8 OS=Saccharomyces cerevisiae (strain ATCC 204508 / S288c) GN=RPC25 PE=1 SV=1	69.3	_	_	_	_	_	_	GO:0006383|transcription by RNA polymerase III;GO:0006384|transcription initiation from RNA polymerase III promoter;GO:0006385|transcription elongation from RNA polymerase III promoter;GO:0006386|termination of RNA polymerase III transcription;GO:0008380|RNA splicing;GO:0042797|tRNA transcription by RNA polymerase III	GO:0005654|nucleoplasm;GO:0005666|RNA polymerase III complex	GO:0003677|DNA binding;GO:0003899|DNA-directed 5'-3' RNA polymerase activity	ko:K03022	RPC8, POLR3H	path:ko00230;path:ko00240;path:ko01100;path:ko03020;path:ko04623;path:ko05169	m.483|CAALFM_C105230WA:1-588(+)	complete	PF08292.9|RNA_pol_Rbc25|RNA polymerase III subunit Rpc25|XM_710785.1|m.483:79-194;PF03876.14|SHS2_Rpb7-N|SHS2 domain found in N terminus of Rpb7p/Rpc25p/MJ0397|XM_710785.1|m.483:9-77
CAALFM_C105240CA	1335	XP_715876.1	XP_715876.1 proteasome regulatory particle base subunit [Candida albicans SC5314]	100.0	sp|P33299|PRS7_YEAST	sp|P33299|PRS7_YEAST 26S proteasome regulatory subunit 7 homolog OS=Saccharomyces cerevisiae (strain ATCC 204508 / S288c) GN=RPT1 PE=1 SV=1	85.4	_	_	_	_	_	_	GO:0006511|ubiquitin-dependent protein catabolic process;GO:0030433|ubiquitin-dependent ERAD pathway;GO:0045732|positive regulation of protein catabolic process;GO:0045899|positive regulation of RNA polymerase II transcriptional preinitiation complex assembly;GO:0070682|proteasome regulatory particle assembly	GO:0008540|proteasome regulatory particle, base subcomplex;GO:0031595|nuclear proteasome complex;GO:0031597|cytosolic proteasome complex	GO:0005524|ATP binding;GO:0016887|ATPase activity;GO:0017025|TBP-class protein binding;GO:0036402|proteasome-activating ATPase activity	ko:K03061	PSMC2, RPT1	path:ko03050;path:ko05169	m.484|CAALFM_C105240CA:1-1335(+)	complete	PF00004.26|AAA|ATPase family associated with various cellular activities (AAA)|XM_710783.2|m.484:223-355;PF07728.11|AAA_5|AAA domain (dynein-related subfamily)|XM_710783.2|m.484:223-291
CAALFM_C105250WA	615	XP_715877.1	XP_715877.1 hypothetical protein CAALFM_C105250WA [Candida albicans SC5314]	98.0	_	_	_	_	_	_	_	_	_	_	_	_	_	_	_	_	_	_
CAALFM_C105260CA	1917	XP_715875.1	XP_715875.1 succinate dehydrogenase flavoprotein subunit [Candida albicans SC5314]	99.8	sp|Q00711|SDHA_YEAST	sp|Q00711|SDHA_YEAST Succinate dehydrogenase [ubiquinone] flavoprotein subunit, mitochondrial OS=Saccharomyces cerevisiae (strain ATCC 204508 / S288c) GN=SDH1 PE=1 SV=1	86.1	_	_	_	_	_	_	GO:0006099|tricarboxylic acid cycle;GO:0006121|mitochondrial electron transport, succinate to ubiquinone;GO:0009061|anaerobic respiration;GO:0045333|cellular respiration	GO:0005739|mitochondrion;GO:0005749|mitochondrial respiratory chain complex II, succinate dehydrogenase complex (ubiquinone);GO:0031966|mitochondrial membrane	GO:0008177|succinate dehydrogenase (ubiquinone) activity;GO:0009055|electron transfer activity;GO:0050660|flavin adenine dinucleotide binding	ko:K00234	SDHA, SDH1	path:ko00020;path:ko00190;path:ko01100;path:ko01110;path:ko01120;path:ko01130;path:ko01200;path:ko04932;path:ko05010;path:ko05012;path:ko05016	m.486|CAALFM_C105260CA:1-1917(+)	complete	PF00890.21|FAD_binding_2|FAD binding domain|XM_710782.2|m.486:53-448;PF02910.17|Succ_DH_flav_C|Fumarate reductase flavoprotein C-term|XM_710782.2|m.486:503-638
CAALFM_C105270CA	720	XP_715874.1	XP_715874.1 hypothetical protein CAALFM_C105270CA [Candida albicans SC5314]	100.0	sp|Q5A2A2|MHR1_CANAL	sp|Q5A2A2|MHR1_CANAL Mitochondrial homologous recombination protein 1 OS=Candida albicans (strain SC5314 / ATCC MYA-2876) GN=MHR1 PE=3 SV=1	100.0	_	_	_	_	_	_	GO:0006351|transcription, DNA-templated;GO:0006355|regulation of transcription, DNA-templated;GO:0090297|positive regulation of mitochondrial DNA replication	GO:0005634|nucleus;GO:0005762|mitochondrial large ribosomal subunit	GO:0000150|recombinase activity;GO:0003697|single-stranded DNA binding;GO:0003735|structural constituent of ribosome	_	_	_	m.487|CAALFM_C105270CA:1-720(+)	complete	PF12829.4|Mhr1|Transcriptional regulation of mitochondrial recombination|XM_710781.2|m.487:45-128
CAALFM_C105280WA	1749	XP_715873.2	XP_715873.2 hypothetical protein CAALFM_C105280WA [Candida albicans SC5314]	99.7	_	_	_	_	_	_	_	_	_	_	_	_	_	_	_	m.488|CAALFM_C105280WA:1-1749(+)	complete	PF12430.5|ABA_GPCR|Abscisic acid G-protein coupled receptor|XM_710780.2|m.488:350-554;PF12537.5|GPHR_N|The Golgi pH Regulator (GPHR) Family N-terminal|XM_710780.2|m.488:193-265
CAALFM_C105290WA	1959	XP_715872.1	XP_715872.1 glycine--tRNA ligase [Candida albicans SC5314]	100.0	sp|P38088|SYG_YEAST	sp|P38088|SYG_YEAST Glycine--tRNA ligase 1, mitochondrial OS=Saccharomyces cerevisiae (strain ATCC 204508 / S288c) GN=GRS1 PE=1 SV=3	83.1	_	_	_	_	_	_	GO:0006353|DNA-templated transcription, termination;GO:0006426|glycyl-tRNA aminoacylation;GO:0015966|diadenosine tetraphosphate biosynthetic process;GO:0070150|mitochondrial glycyl-tRNA aminoacylation	GO:0005737|cytoplasm;GO:0005739|mitochondrion;GO:0005759|mitochondrial matrix	GO:0004820|glycine-tRNA ligase activity;GO:0005524|ATP binding;GO:0046983|protein dimerization activity	ko:K01880	GARS, glyS1	path:ko00970	m.489|CAALFM_C105290WA:1-1959(+)	complete	PF03129.17|HGTP_anticodon|Anticodon binding domain|XM_710779.2|m.489:538-629;PF00587.22|tRNA-synt_2b|tRNA synthetase class II core domain (G, H, P, S and T)|XM_710779.2|m.489:215-288
CAALFM_C105300CA	2109	XP_715869.1	XP_715869.1 metalloendopeptidase [Candida albicans SC5314]	100.0	sp|P25375|PRTD_YEAST	sp|P25375|PRTD_YEAST Saccharolysin OS=Saccharomyces cerevisiae (strain ATCC 204508 / S288c) GN=PRD1 PE=1 SV=1	67.5	_	_	_	_	_	_	GO:0006508|proteolysis;GO:0006518|peptide metabolic process	GO:0000324|fungal-type vacuole;GO:0005737|cytoplasm;GO:0005758|mitochondrial intermembrane space;GO:0005794|Golgi apparatus	GO:0004222|metalloendopeptidase activity;GO:0046872|metal ion binding	ko:K01405	PRD1		m.490|CAALFM_C105300CA:1-2109(+)	complete	PF01432.17|Peptidase_M3|Peptidase family M3|XM_710776.2|m.490:239-699
CAALFM_C105310WA	72	_	_	_	_	_	_	_	_	_	_	_	_	_	_	_	_	_	_	_	_	_
CAALFM_C105320CA	1743	XP_715868.2	XP_715868.2 hypothetical protein CAALFM_C105320CA [Candida albicans SC5314]	99.3	_	_	_	_	_	_	_	_	_	_	_	_	ko:K20311	TRS65		m.491|CAALFM_C105320CA:1-1743(+)	complete	PF12735.4|Trs65|TRAPP trafficking subunit Trs65|XM_710775.2|m.491:239-579
CAALFM_C105330CA	1377	KGU36115.1	KGU36115.1 hypothetical protein MGM_00515 [Candida albicans P75063]	98.9	sp|Q06640|YD306_YEAST	sp|Q06640|YD306_YEAST F-box protein YDR306C OS=Saccharomyces cerevisiae (strain ATCC 204508 / S288c) GN=YDR306C PE=1 SV=1	56.1	_	_	_	_	_	_	GO:0016567|protein ubiquitination;GO:0031146|SCF-dependent proteasomal ubiquitin-dependent protein catabolic process	GO:0019005|SCF ubiquitin ligase complex	GO:0030674|protein binding, bridging	_	_	_	m.492|CAALFM_C105330CA:1-1377(+)	complete	_
CAALFM_C105340CA	2328	XP_715866.2	XP_715866.2 Zcf2p [Candida albicans SC5314]	99.1	_	_	_	_	_	_	_	_	_	_	_	_	_	_	_	m.493|CAALFM_C105340CA:1-2328(+)	complete	PF00172.15|Zn_clus|Fungal Zn(2)-Cys(6) binuclear cluster domain|XM_710773.2|m.493:20-50
CAALFM_C105350WA	660	XP_715865.1	XP_715865.1 Rab family GTPase [Candida albicans SC5314]	99.5	sp|P36018|YPT52_YEAST	sp|P36018|YPT52_YEAST GTP-binding protein YPT52 OS=Saccharomyces cerevisiae (strain ATCC 204508 / S288c) GN=YPT52 PE=1 SV=1	61.1	_	_	_	_	_	_	GO:0006623|protein targeting to vacuole;GO:0006895|Golgi to endosome transport;GO:0006897|endocytosis;GO:0032511|late endosome to vacuole transport via multivesicular body sorting pathway;GO:0036010|protein localization to endosome;GO:0036258|multivesicular body assembly	GO:0005770|late endosome;GO:0005783|endoplasmic reticulum;GO:0005829|cytosol;GO:0005886|plasma membrane	GO:0003924|GTPase activity;GO:0005525|GTP binding	_	_	_	m.494|CAALFM_C105350WA:1-660(+)	complete	PF00071.19|Ras|Ras family|XM_710772.1|m.494:15-186;PF08477.10|Roc|Ras of Complex, Roc, domain of DAPkinase|XM_710772.1|m.494:15-137;PF00025.18|Arf|ADP-ribosylation factor family|XM_710772.1|m.494:14-184;PF01926.20|MMR_HSR1|50S ribosome-binding GTPase|XM_710772.1|m.494:15-106;PF04670.9|Gtr1_RagA|Gtr1/RagA G protein conserved region|XM_710772.1|m.494:15-167;PF09439.7|SRPRB|Signal recognition partic…
CAALFM_C105360CA	1812	KGQ98923.1	KGQ98923.1 DNA polymerase sigma subunit [Candida albicans P37005]	98.8	sp|P53632|PAP2_YEAST	sp|P53632|PAP2_YEAST Poly(A) RNA polymerase protein 2 OS=Saccharomyces cerevisiae (strain ATCC 204508 / S288c) GN=PAP2 PE=1 SV=1	65.5	_	_	_	_	_	_	GO:0006284|base-excision repair;GO:0006400|tRNA modification;GO:0034475|U4 snRNA 3'-end processing;GO:0042138|meiotic DNA double-strand break formation;GO:0043629|ncRNA polyadenylation;GO:0045910|negative regulation of DNA recombination;GO:0051301|cell division;GO:0071031|nuclear mRNA surveillance of mRNA 3'-end processing;GO:0071035|nuclear polyadenylation-dependent rRNA catabolic process;GO:007…	GO:0005634|nucleus;GO:0005730|nucleolus;GO:0005829|cytosol;GO:0031499|TRAMP complex	GO:0004652|polynucleotide adenylyltransferase activity;GO:0046872|metal ion binding;GO:0051575|5'-deoxyribose-5-phosphate lyase activity	ko:K03514	PAPD5_7, TRF4	path:ko03018	m.495|CAALFM_C105360CA:1-1812(+)	complete	PF03828.16|PAP_assoc|Cid1 family poly A polymerase|XM_710771.2|m.495:361-423;PF01909.20|NTP_transf_2|Nucleotidyltransferase domain|XM_710771.2|m.495:194-306
CAALFM_C105370CA	2184	XP_715863.2	XP_715863.2 protein kinase [Candida albicans SC5314]	99.2	sp|P47042|IKS1_YEAST	sp|P47042|IKS1_YEAST Probable serine/threonine-protein kinase IKS1 OS=Saccharomyces cerevisiae (strain ATCC 204508 / S288c) GN=IKS1 PE=1 SV=1	47.2	_	_	_	_	_	_			GO:0004674|protein serine/threonine kinase activity;GO:0005524|ATP binding	_	_	_	m.496|CAALFM_C105370CA:1-2184(+)	complete	PF00069.22|Pkinase|Protein kinase domain|XM_710770.2|m.496:162-521;PF07714.14|Pkinase_Tyr|Protein tyrosine kinase|XM_710770.2|m.496:260-470
CAALFM_C105380CA	4998	XP_715862.2	XP_715862.2 DNA-binding protein [Candida albicans SC5314]	97.1	_	_	_	_	_	_	_	_	_	_	_	_	ko:K11118	RIF1		m.497|CAALFM_C105380CA:1-4998(+)	complete	PF12231.5|Rif1_N|Rap1-interacting factor 1 N terminal|XM_710769.2|m.497:391-737
CAALFM_C105390CA	2055	XP_715861.2	XP_715861.2 hypothetical protein CAALFM_C105390CA [Candida albicans SC5314]	99.7	_	_	_	_	_	_	_	_	_	_	_	_	ko:K18712	HPR1		m.498|CAALFM_C105390CA:1-2055(+)	complete	PF11957.5|efThoc1|THO complex subunit 1 transcription elongation factor|XM_710768.2|m.498:125-613
CAALFM_C105400CA	594	XP_715860.1	XP_715860.1 hypothetical protein CAALFM_C105400CA [Candida albicans SC5314]	99.4	sp|B5XAM2|ICT1_SALSA	sp|B5XAM2|ICT1_SALSA Peptidyl-tRNA hydrolase ICT1, mitochondrial OS=Salmo salar GN=mrpl58 PE=2 SV=1	49.1	_	_	_	_	_	_	GO:0070126|mitochondrial translational termination	GO:0005739|mitochondrion;GO:0005762|mitochondrial large ribosomal subunit	GO:0004045|aminoacyl-tRNA hydrolase activity;GO:0016150|translation release factor activity, codon nonspecific	ko:K15033	ICT1		m.499|CAALFM_C105400CA:1-594(+)	complete	PF00472.17|RF-1|RF-1 domain|XM_710767.1|m.499:54-191
CAALFM_C105410CA	555	XP_715859.1	XP_715859.1 Trp99p [Candida albicans SC5314]	100.0	sp|Q9GLW9|PRDX5_PAPHA	sp|Q9GLW9|PRDX5_PAPHA Peroxiredoxin-5, mitochondrial OS=Papio hamadryas GN=PRDX5 PE=2 SV=1	60.2	_	_	_	_	_	_	GO:0045454|cell redox homeostasis	GO:0005739|mitochondrion;GO:0005782|peroxisomal matrix	GO:0004601|peroxidase activity;GO:0051920|peroxiredoxin activity	ko:K11187	PRDX5	path:ko04146	m.500|CAALFM_C105410CA:1-555(+)	complete	PF08534.7|Redoxin|Redoxin|XM_710766.1|m.500:28-181;PF00578.18|AhpC-TSA|AhpC/TSA family|XM_710766.1|m.500:27-161
CAALFM_C105420WA	558	XP_715858.1	XP_715858.1 hypothetical protein CAALFM_C105420WA [Candida albicans SC5314]	99.5	sp|Q74Z05|DCP1_ASHGO	sp|Q74Z05|DCP1_ASHGO mRNA-decapping enzyme subunit 1 OS=Ashbya gossypii (strain ATCC 10895 / CBS 109.51 / FGSC 9923 / NRRL Y-1056) GN=DCP1 PE=3 SV=1	55.3	_	_	_	_	_	_	GO:0000184|nuclear-transcribed mRNA catabolic process, nonsense-mediated decay;GO:0000290|deadenylation-dependent decapping of nuclear-transcribed mRNA;GO:0006397|mRNA processing;GO:0031087|deadenylation-independent decapping of nuclear-transcribed mRNA	GO:0000932|P-body;GO:0005634|nucleus;GO:0098562|cytoplasmic side of membrane	GO:0003729|mRNA binding;GO:0008047|enzyme activator activity;GO:0030234|enzyme regulator activity	ko:K12612	DCP1	path:ko03018	m.501|CAALFM_C105420WA:1-558(+)	complete	PF06058.10|DCP1|Dcp1-like decapping family|XM_710765.1|m.501:27-173
CAALFM_C105430WA	2256	KGU33913.1	KGU33913.1 transcription factor SPT20 [Candida albicans P34048]	94.2	sp|Q5A2B9|SPT20_CANAL	sp|Q5A2B9|SPT20_CANAL Transcription factor SPT20 OS=Candida albicans (strain SC5314 / ATCC MYA-2876) GN=SPT20 PE=1 SV=2	91.2	_	_	_	_	_	_	GO:0006351|transcription, DNA-templated;GO:0006355|regulation of transcription, DNA-templated;GO:0009405|pathogenesis	GO:0000124|SAGA complex	GO:0003712|transcription coregulator activity	ko:K11361	SPT20, ADA5		m.502|CAALFM_C105430WA:1-2256(+)	complete	PF12090.5|Spt20|Spt20 family|XM_710764.2|m.502:73-248
CAALFM_C105440CA	1758	KGU17548.1	KGU17548.1 hypothetical protein MEY_00533 [Candida albicans 19F]	94.0	_	_	_	_	_	_	_	_	_	_	_	_	_	_	_	m.503|CAALFM_C105440CA:1-1758(+)	complete	PF00498.23|FHA|FHA domain|XM_710761.2|m.503:60-118
CAALFM_C105450WA	495	XP_715855.1	XP_715855.1 hypothetical protein CAALFM_C105450WA [Candida albicans SC5314]	99.4	_	_	_	_	_	_	_	_	_	_	_	_	_	_	_	_	_	_
CAALFM_C105460WA	4299	XP_715853.1	XP_715853.1 ubiquitin-binding TORC1 subunit [Candida albicans SC5314]	99.9	sp|P38873|KOG1_YEAST	sp|P38873|KOG1_YEAST Target of rapamycin complex 1 subunit KOG1 OS=Saccharomyces cerevisiae (strain ATCC 204508 / S288c) GN=KOG1 PE=1 SV=2	61.6	_	_	_	_	_	_	GO:0001558|regulation of cell growth;GO:0008361|regulation of cell size;GO:0009267|cellular response to starvation;GO:0010506|regulation of autophagy;GO:0030307|positive regulation of cell growth;GO:0031929|TOR signaling;GO:0071230|cellular response to amino acid stimulus;GO:0071902|positive regulation of protein serine/threonine kinase activity	GO:0000329|fungal-type vacuole membrane;GO:0005886|plasma membrane;GO:0010494|cytoplasmic stress granule;GO:0031931|TORC1 complex	GO:0030674|protein binding, bridging;GO:0043130|ubiquitin binding	ko:K07204	RAPTOR	path:ko04136;path:ko04138;path:ko04140;path:ko04150;path:ko04151;path:ko04152;path:ko04211;path:ko04213;path:ko04910;path:ko05206	m.505|CAALFM_C105460WA:1-4299(+)	complete	PF14538.3|Raptor_N|Raptor N-terminal CASPase like domain|XM_710760.2|m.505:89-240;PF00400.29|WD40|WD domain, G-beta repeat|XM_710760.2|m.505:1121-1162
CAALFM_C105470WA	1050	XP_715852.2	XP_715852.2 Mtm1p [Candida albicans SC5314]	99.1	sp|P53320|MTM1_YEAST	sp|P53320|MTM1_YEAST Mitochondrial carrier protein MTM1 OS=Saccharomyces cerevisiae (strain ATCC 204508 / S288c) GN=MTM1 PE=1 SV=1	62.3	_	_	_	_	_	_	GO:0006828|manganese ion transport;GO:0006839|mitochondrial transport;GO:0031921|pyridoxal phosphate transport	GO:0005739|mitochondrion;GO:0005743|mitochondrial inner membrane;GO:0016021|integral component of membrane	GO:0016530|metallochaperone activity;GO:0022857|transmembrane transporter activity;GO:0030170|pyridoxal phosphate binding	ko:K15119	SLC25A39_40		m.506|CAALFM_C105470WA:1-1050(+)	complete	PF00153.24|Mito_carr|Mitochondrial carrier protein|XM_710759.2|m.506:5-134;PF00153.24|Mito_carr|Mitochondrial carrier protein|XM_710759.2|m.506:142-233;PF00153.24|Mito_carr|Mitochondrial carrier protein|XM_710759.2|m.506:251-344
CAALFM_C105480CA	1122	XP_715851.1	XP_715851.1 hypothetical protein CAALFM_C105480CA [Candida albicans SC5314]	98.9	_	_	_	_	_	_	_	_	_	_	_	_	_	_	_	m.507|CAALFM_C105480CA:1-1122(+)	complete	_
CAALFM_C105490CA	747	XP_715850.1	XP_715850.1 hypothetical protein CAALFM_C105490CA [Candida albicans SC5314]	100.0	_	_	_	_	_	_	_	_	_	_	_	_	ko:K17786	MOS2		m.508|CAALFM_C105490CA:1-747(+)	complete	PF09769.6|ApoO|Apolipoprotein O|XM_710757.1|m.508:70-193
CAALFM_C105500WA	2274	XP_715849.1	XP_715849.1 mitochondrial 37S ribosomal protein RSM22 [Candida albicans SC5314]	99.9	sp|P36056|RT22_YEAST	sp|P36056|RT22_YEAST Probable S-adenosyl-L-methionine-dependent RNA methyltransferase RSM22, mitochondrial OS=Saccharomyces cerevisiae (strain ATCC 204508 / S288c) GN=RSM22 PE=1 SV=1	51.6	_	_	_	_	_	_	GO:0032543|mitochondrial translation	GO:0005763|mitochondrial small ribosomal subunit	GO:0003735|structural constituent of ribosome;GO:0008168|methyltransferase activity	_	_	_	m.509|CAALFM_C105500WA:1-2274(+)	complete	PF09243.7|Rsm22|Mitochondrial small ribosomal subunit Rsm22|XM_710756.1|m.509:159-228;PF09243.7|Rsm22|Mitochondrial small ribosomal subunit Rsm22|XM_710756.1|m.509:592-666
CAALFM_C105510CA	249	XP_002417189.1	XP_002417189.1 40S ribosomal protein S27 [Candida dubliniensis CD36]	100.0	sp|P35997|RS27A_YEAST	sp|P35997|RS27A_YEAST 40S ribosomal protein S27-A OS=Saccharomyces cerevisiae (strain ATCC 204508 / S288c) GN=RPS27A PE=1 SV=1	82.9	_	_	_	_	_	_	GO:0000028|ribosomal small subunit assembly;GO:0000462|maturation of SSU-rRNA from tricistronic rRNA transcript (SSU-rRNA, 5.8S rRNA, LSU-rRNA);GO:0002181|cytoplasmic translation;GO:0006412|translation	GO:0022627|cytosolic small ribosomal subunit	GO:0003735|structural constituent of ribosome;GO:0046872|metal ion binding	ko:K02978	RP-S27e, RPS27	path:ko03010	_	_	_
CAALFM_C105520WA	2076	KGU36133.1	KGU36133.1 Transcription is positively regulated by Sfu1p [Candida albicans P75063]	96.4	_	_	_	_	_	_	_	_	_	_	_	_	_	_	_	m.510|CAALFM_C105520WA:1-2076(+)	complete	_
CAALFM_C105530CA	1500	XP_019330651.1	XP_019330651.1 Ssh1p [Candida albicans SC5314]	100.0	sp|P38353|SSH1_YEAST	sp|P38353|SSH1_YEAST Sec sixty-one protein homolog OS=Saccharomyces cerevisiae (strain ATCC 204508 / S288c) GN=SSH1 PE=1 SV=1	60.7	_	_	_	_	_	_	GO:0006614|SRP-dependent cotranslational protein targeting to membrane	GO:0016021|integral component of membrane;GO:0071261|Ssh1 translocon complex	GO:0005048|signal sequence binding;GO:0008320|protein transmembrane transporter activity	ko:K10956	SEC61A	path:ko03060;path:ko04141;path:ko04145;path:ko05110	m.511|CAALFM_C105530CA:1-1500(+)	complete	PF00344.17|SecY|SecY translocase|XM_019475106.1|m.511:78-470;PF10559.6|Plug_translocon|Plug domain of Sec61p|XM_019475106.1|m.511:41-77
CAALFM_C105540CA	1020	KGU17557.1	KGU17557.1 hypothetical protein MEY_00542 [Candida albicans 19F]	97.6	_	_	_	_	_	_	_	_	_	_	_	_	_	_	_	m.512|CAALFM_C105540CA:1-1020(+)	complete	_
CAALFM_C105550CA	98	_	_	_	_	_	_	_	_	_	_	_	_	_	_	_	_	_	_	_	_	_
CAALFM_C105560WA	621	XP_019330652.1	XP_019330652.1 lumazine synthase [Candida albicans SC5314]	100.0	sp|P50861|RIB4_YEAST	sp|P50861|RIB4_YEAST 6,7-dimethyl-8-ribityllumazine synthase OS=Saccharomyces cerevisiae (strain ATCC 204508 / S288c) GN=RIB4 PE=1 SV=2	86.0	_	_	_	_	_	_	GO:0009231|riboflavin biosynthetic process	GO:0005758|mitochondrial intermembrane space;GO:0009349|riboflavin synthase complex	GO:0000906|6,7-dimethyl-8-ribityllumazine synthase activity;GO:0016740|transferase activity	ko:K00794	ribH, RIB4	path:ko00740;path:ko01100;path:ko01110	m.513|CAALFM_C105560WA:1-621(+)	complete	PF00885.16|DMRL_synthase|6,7-dimethyl-8-ribityllumazine synthase|XM_019475107.1|m.513:59-203
CAALFM_C105570WA	74	_	_	_	_	_	_	_	_	_	_	_	_	_	_	_	_	_	_	_	_	_
CAALFM_C105580WA	74	_	_	_	_	_	_	_	_	_	_	_	_	_	_	_	_	_	_	_	_	_
CAALFM_C105590WA	73	_	_	_	_	_	_	_	_	_	_	_	_	_	_	_	_	_	_	_	_	_
CAALFM_C105600WA	4716	XP_718514.2	XP_718514.2 Gsl1p [Candida albicans SC5314]	99.8	sp|Q04952|FKS3_YEAST	sp|Q04952|FKS3_YEAST 1,3-beta-glucan synthase component FKS3 OS=Saccharomyces cerevisiae (strain ATCC 204508 / S288c) GN=FKS3 PE=1 SV=1	63.3	_	_	_	_	_	_	GO:0006075|(1->3)-beta-D-glucan biosynthetic process;GO:0008360|regulation of cell shape;GO:0030476|ascospore wall assembly	GO:0000148|1,3-beta-D-glucan synthase complex;GO:0005739|mitochondrion;GO:0016021|integral component of membrane	GO:0003843|1,3-beta-D-glucan synthase activity	ko:K00706	E2.4.1.34	path:ko00500;path:ko04011	m.514|CAALFM_C105600WA:1-4716(+)	complete	PF02364.12|Glucan_synthase|1,3-beta-glucan synthase component|XM_713421.2|m.514:588-1367;PF14288.3|FKS1_dom1|1,3-beta-glucan synthase subunit FKS1, domain-1|XM_713421.2|m.514:126-223
CAALFM_C105610WA	1467	XP_718513.2	XP_718513.2 glutamyl-tRNA(Gln) amidotransferase subunit [Candida albicans SC5314]	99.6	sp|Q5A9Z1|GATB_CANAL	sp|Q5A9Z1|GATB_CANAL Glutamyl-tRNA(Gln) amidotransferase subunit B, mitochondrial OS=Candida albicans (strain SC5314 / ATCC MYA-2876) GN=PET112 PE=3 SV=2	99.6	_	_	_	_	_	_	GO:0006412|translation	GO:0005739|mitochondrion	GO:0005524|ATP binding;GO:0016884|carbon-nitrogen ligase activity, with glutamine as amido-N-donor	ko:K02434	gatB, PET112	path:ko00970;path:ko01100	m.515|CAALFM_C105610WA:1-1467(+)	complete	PF02934.12|GatB_N|GatB/GatE catalytic domain|XM_713420.2|m.515:23-295;PF02637.15|GatB_Yqey|GatB domain|XM_713420.2|m.515:338-487
CAALFM_C105620CA	1254	XP_718511.1	XP_718511.1 Ste3p [Candida albicans SC5314]	99.5	sp|P06783|STE3_YEAST	sp|P06783|STE3_YEAST Pheromone a factor receptor OS=Saccharomyces cerevisiae (strain ATCC 204508 / S288c) GN=STE3 PE=1 SV=1	57.6	_	_	_	_	_	_	GO:0000750|pheromone-dependent signal transduction involved in conjugation with cellular fusion;GO:0000755|cytogamy	GO:0005775|vacuolar lumen;GO:0005887|integral component of plasma membrane	GO:0004933|mating-type a-factor pheromone receptor activity	ko:K04627	STE3	path:ko04011	m.516|CAALFM_C105620CA:1-1254(+)	complete	PF02076.12|STE3|Pheromone A receptor|XM_713418.2|m.516:11-291
CAALFM_C105630CA	3330	XP_718510.2	XP_718510.2 hypothetical protein CAALFM_C105630CA [Candida albicans SC5314]	99.9	sp|P40069|IMB4_YEAST	sp|P40069|IMB4_YEAST Importin subunit beta-4 OS=Saccharomyces cerevisiae (strain ATCC 204508 / S288c) GN=KAP123 PE=1 SV=1	69.7	_	_	_	_	_	_	GO:0006606|protein import into nucleus;GO:0006607|NLS-bearing protein import into nucleus;GO:0006610|ribosomal protein import into nucleus;GO:0051028|mRNA transport;GO:2000220|regulation of pseudohyphal growth	GO:0005634|nucleus;GO:0005643|nuclear pore;GO:0005737|cytoplasm;GO:0010494|cytoplasmic stress granule;GO:0031965|nuclear membrane;GO:0034399|nuclear periphery	GO:0008139|nuclear localization sequence binding;GO:0008536|Ran GTPase binding	ko:K20221	IPO4, RANBP4		m.519|CAALFM_C105630CA:1-3330(+)	complete	PF13513.3|HEAT_EZ|HEAT-like repeat|XM_713417.2|m.519:373-426
CAALFM_C105640CA	1200	XP_718509.1	XP_718509.1 ATP-dependent RNA helicase [Candida albicans SC5314]	99.7	sp|Q5A9Z6|FAL1_CANAL	sp|Q5A9Z6|FAL1_CANAL ATP-dependent RNA helicase FAL1 OS=Candida albicans (strain SC5314 / ATCC MYA-2876) GN=FAL1 PE=3 SV=1	99.7	_	_	_	_	_	_	GO:0006364|rRNA processing	GO:0005730|nucleolus	GO:0003723|RNA binding;GO:0004386|helicase activity;GO:0005524|ATP binding	ko:K13025	EIF4A3, FAL1	path:ko03013;path:ko03015;path:ko03040	m.520|CAALFM_C105640CA:1-1200(+)	complete	PF00270.26|DEAD|DEAD/DEAH box helicase|XM_713416.1|m.520:51-213;PF00271.28|Helicase_C|Helicase conserved C-terminal domain|XM_713416.1|m.520:252-360
CAALFM_C105650WA	759	KGR03764.1	KGR03764.1 hypothetical protein MG1_00550 [Candida albicans GC75]	100.0	sp|Q7SYM0|UCK2A_DANRE	sp|Q7SYM0|UCK2A_DANRE Uridine-cytidine kinase 2-A OS=Danio rerio GN=uck2a PE=2 SV=1	62.7	_	_	_	_	_	_	GO:0006206|pyrimidine nucleobase metabolic process;GO:0006238|CMP salvage;GO:0043097|pyrimidine nucleoside salvage;GO:0044206|UMP salvage;GO:0044211|CTP salvage	GO:0005829|cytosol	GO:0004849|uridine kinase activity;GO:0005524|ATP binding	_	_	_	m.521|CAALFM_C105650WA:1-759(+)	complete	PF00485.15|PRK|Phosphoribulokinase / Uridine kinase family|XM_713415.1|m.521:14-195
CAALFM_C105660CA	4281	XP_718506.2	XP_718506.2 hypothetical protein CAALFM_C105660CA [Candida albicans SC5314]	99.6	sp|P38181|NU170_YEAST	sp|P38181|NU170_YEAST Nucleoporin NUP170 OS=Saccharomyces cerevisiae (strain ATCC 204508 / S288c) GN=NUP170 PE=1 SV=1	51.5	_	_	_	_	_	_	GO:0006342|chromatin silencing;GO:0006405|RNA export from nucleus;GO:0006606|protein import into nucleus;GO:0006913|nucleocytoplasmic transport;GO:0007059|chromosome segregation;GO:0016458|gene silencing;GO:0016584|nucleosome positioning;GO:0034398|telomere tethering at nuclear periphery;GO:0036228|protein localization to nuclear inner membrane;GO:0051028|mRNA transport;GO:0051292|nuclear pore co…	GO:0005643|nuclear pore;GO:0031965|nuclear membrane;GO:0044611|nuclear pore inner ring	GO:0003682|chromatin binding;GO:0017056|structural constituent of nuclear pore;GO:1990841|promoter-specific chromatin binding	ko:K14312	NUP155, NUP170, NUP157	path:ko03013	m.522|CAALFM_C105660CA:1-4281(+)	complete	PF08801.8|Nucleoporin_N|Nup133 N terminal like|XM_713413.2|m.522:131-611;PF03177.11|Nucleoporin_C|Non-repetitive/WGA-negative nucleoporin C-terminal|XM_713413.2|m.522:764-1312
CAALFM_C105670WA	1254	XP_718505.1	XP_718505.1 putative aminopeptidase [Candida albicans SC5314]	100.0	sp|Q04033|YD415_YEAST	sp|Q04033|YD415_YEAST Probable aminopeptidase YDR415C OS=Saccharomyces cerevisiae (strain ATCC 204508 / S288c) GN=YDR415C PE=3 SV=1	64.0	_	_	_	_	_	_			GO:0004177|aminopeptidase activity;GO:0046872|metal ion binding	_	_	_	m.523|CAALFM_C105670WA:1-1254(+)	complete	PF04389.14|Peptidase_M28|Peptidase family M28|XM_713412.1|m.523:198-405
CAALFM_C105680CA	432	EEQ42619.1	EEQ42619.1 hypothetical protein CAWG_00837 [Candida albicans WO-1]	100.0	_	_	_	_	_	_	_	_	_	_	_	_	_	_	_	m.524|CAALFM_C105680CA:1-432(+)	complete	PF00436.22|SSB|Single-strand binding protein family|XM_713411.1|m.524:20-106
CAALFM_C105690CA	747	XP_718502.1	XP_718502.1 hypothetical protein CAALFM_C105690CA [Candida albicans SC5314]	97.2	_	_	_	_	_	_	_	_	_	_	_	_	_	_	_	m.525|CAALFM_C105690CA:1-747(+)	complete	_
CAALFM_C105700WA	408	XP_019330653.1	XP_019330653.1 ubiquitin-like protein [Candida albicans SC5314]	100.0	sp|P0C075|ATG8_CANAL	sp|P0C075|ATG8_CANAL Autophagy-related protein 8 OS=Candida albicans (strain SC5314 / ATCC MYA-2876) GN=ATG8 PE=2 SV=1	100.0	_	_	_	_	_	_	GO:0006914|autophagy;GO:0015031|protein transport	GO:0000421|autophagosome membrane;GO:0031410|cytoplasmic vesicle	_	ko:K08341	GABARAP, ATG8, LC3	path:ko04068;path:ko04136;path:ko04137;path:ko04138;path:ko04139;path:ko04140;path:ko04212;path:ko04371;path:ko04621;path:ko04727	m.526|CAALFM_C105700WA:1-408(+)	complete	PF02991.13|Atg8|Autophagy protein Atg8 ubiquitin like|XM_019475108.1|m.526:13-116;PF04110.10|APG12|Ubiquitin-like autophagy protein Apg12|XM_019475108.1|m.526:39-116
CAALFM_C105710CA	1674	XP_718500.1	XP_718500.1 Uga4p [Candida albicans SC5314]	99.5	sp|P32837|UGA4_YEAST	sp|P32837|UGA4_YEAST GABA-specific permease OS=Saccharomyces cerevisiae (strain ATCC 204508 / S288c) GN=UGA4 PE=1 SV=1	69.5	_	_	_	_	_	_	GO:0015812|gamma-aminobutyric acid transport;GO:0015847|putrescine transport;GO:0055085|transmembrane transport	GO:0000329|fungal-type vacuole membrane;GO:0005887|integral component of plasma membrane	GO:0015179|L-amino acid transmembrane transporter activity;GO:0015297|antiporter activity;GO:0015489|putrescine transmembrane transporter activity;GO:0015495|gamma-aminobutyric acid:proton symporter activity	_	_	_	m.527|CAALFM_C105710CA:1-1674(+)	complete	PF13520.3|AA_permease_2|Amino acid permease|XM_713407.1|m.527:60-506;PF00324.18|AA_permease|Amino acid permease|XM_713407.1|m.527:62-520
CAALFM_C105720WA	726	XP_019330654.1	XP_019330654.1 ribosomal 60S subunit protein L7A [Candida albicans SC5314]	100.0	sp|Q6BTA4|RL7_DEBHA	sp|Q6BTA4|RL7_DEBHA 60S ribosomal protein L7 OS=Debaryomyces hansenii (strain ATCC 36239 / CBS 767 / JCM 1990 / NBRC 0083 / IGC 2968) GN=RPL7 PE=3 SV=1	85.5	_	_	_	_	_	_		GO:0005840|ribosome	_	ko:K02937	RP-L7e, RPL7	path:ko03010	m.528|CAALFM_C105720WA:1-726(+)	complete	PF08079.9|Ribosomal_L30_N|Ribosomal L30 N-terminal domain|XM_019475109.1|m.528:7-77;PF00327.17|Ribosomal_L30|Ribosomal protein L30p/L7e|XM_019475109.1|m.528:82-132
CAALFM_C105730WA	82	_	_	_	_	_	_	_	_	_	_	_	_	_	_	_	_	_	_	_	_	_
CAALFM_C105740CA	1143	XP_718499.2	XP_718499.2 hypothetical protein CAALFM_C105740CA [Candida albicans SC5314]	99.5	_	_	_	_	_	_	_	_	_	_	_	_	_	_	_	m.529|CAALFM_C105740CA:1-1143(+)	complete	_
CAALFM_C105750CA	5055	XP_718497.2	XP_718497.2 hypothetical protein CAALFM_C105750CA [Candida albicans SC5314]	99.2	sp|Q03214|ECM5_YEAST	sp|Q03214|ECM5_YEAST Protein ECM5 OS=Saccharomyces cerevisiae (strain ATCC 204508 / S288c) GN=ECM5 PE=1 SV=1	47.9	_	_	_	_	_	_	GO:0034599|cellular response to oxidative stress;GO:0071555|cell wall organization	GO:0005634|nucleus	GO:0003677|DNA binding;GO:0046872|metal ion binding	_	_	_	m.530|CAALFM_C105750CA:1-5055(+)	complete	PF08429.8|PLU-1|PLU-1-like protein|XM_713404.2|m.530:966-1306;PF01388.18|ARID|ARID/BRIGHT DNA binding domain|XM_713404.2|m.530:183-288;PF02373.19|JmjC|JmjC domain, hydroxylase|XM_713404.2|m.530:625-681;PF02373.19|JmjC|JmjC domain, hydroxylase|XM_713404.2|m.530:744-798;PF00628.26|PHD|PHD-finger|XM_713404.2|m.530:1384-1426
CAALFM_C105760CA	396	XP_718496.2	XP_718496.2 Pga26p [Candida albicans SC5314]	100.0	sp|Q5AA09|PGA26_CANAL	sp|Q5AA09|PGA26_CANAL Predicted GPI-anchored protein 26 OS=Candida albicans (strain SC5314 / ATCC MYA-2876) GN=PGA26 PE=1 SV=2	100.0	_	_	_	_	_	_	GO:0009267|cellular response to starvation;GO:0009405|pathogenesis;GO:0030447|filamentous growth;GO:0031505|fungal-type cell wall organization;GO:0036170|filamentous growth of a population of unicellular organisms in response to starvation;GO:0036171|filamentous growth of a population of unicellular organisms in response to chemical stimulus;GO:0044011|single-species biofilm formation on inanimat…	GO:0005886|plasma membrane;GO:0031225|anchored component of membrane	_	_	_	_	m.531|CAALFM_C105760CA:1-396(+)	complete	_
CAALFM_C105770CA	1653	XP_718495.2	XP_718495.2 carboxypeptidase C [Candida albicans SC5314]	100.0	sp|P30574|CBPY_CANAX	sp|P30574|CBPY_CANAX Carboxypeptidase Y OS=Candida albicans GN=CPY1 PE=2 SV=2	66.7	_	_	_	_	_	_		GO:0005773|vacuole	GO:0004185|serine-type carboxypeptidase activity	ko:K13289	CTSA, CPY	path:ko04142;path:ko04614	m.532|CAALFM_C105770CA:1-1653(+)	complete	PF00450.19|Peptidase_S10|Serine carboxypeptidase|XM_713402.2|m.532:131-535
CAALFM_C105780WA	1905	KGR23623.1	KGR23623.1 chromatin structure-remodeling complex subunit RSC9 [Candida albicans P37037]	99.2	_	_	_	_	_	_	_	_	_	_	_	_	ko:K11763	RSC9		m.533|CAALFM_C105780WA:1-1905(+)	complete	_
CAALFM_C105790WA	210	XP_019330655.1	XP_019330655.1 hypothetical protein CAALFM_C105790WA [Candida albicans SC5314]	100.0	_	_	_	_	_	_	_	_	_	_	_	_	_	_	_	_	_	_
CAALFM_C105800CA	693	XP_718493.1	XP_718493.1 hypothetical protein CAALFM_C105800CA [Candida albicans SC5314]	99.1	_	_	_	_	_	_	_	_	_	_	_	_	_	_	_	m.534|CAALFM_C105800CA:1-693(+)	complete	PF04641.9|Rtf2|Rtf2 RING-finger|XM_713400.1|m.534:1-205
CAALFM_C105810WA	477	XP_718492.1	XP_718492.1 Gim5p [Candida albicans SC5314]	99.4	sp|Q04493|PFD5_YEAST	sp|Q04493|PFD5_YEAST Prefoldin subunit 5 OS=Saccharomyces cerevisiae (strain ATCC 204508 / S288c) GN=GIM5 PE=1 SV=1	64.5	_	_	_	_	_	_	GO:0006457|protein folding;GO:0007021|tubulin complex assembly;GO:0032968|positive regulation of transcription elongation from RNA polymerase II promoter	GO:0005737|cytoplasm;GO:0016272|prefoldin complex	GO:0015631|tubulin binding;GO:0051082|unfolded protein binding	ko:K04797	pfdA, PFDN5		m.535|CAALFM_C105810WA:1-477(+)	complete	PF02996.14|Prefoldin|Prefoldin subunit|XM_713399.1|m.535:27-143
CAALFM_C105820CA	1017	XP_718490.1	XP_718490.1 Rad10p [Candida albicans SC5314]	99.1	sp|Q1LZ75|ERCC1_BOVIN	sp|Q1LZ75|ERCC1_BOVIN DNA excision repair protein ERCC-1 OS=Bos taurus GN=ERCC1 PE=2 SV=1	50.8	_	_	_	_	_	_	GO:0000710|meiotic mismatch repair;GO:0000720|pyrimidine dimer repair by nucleotide-excision repair;GO:0001302|replicative cell aging;GO:0006295|nucleotide-excision repair, DNA incision, 3'-to lesion;GO:0006296|nucleotide-excision repair, DNA incision, 5'-to lesion;GO:0006303|double-strand break repair via nonhomologous end joining;GO:0006312|mitotic recombination;GO:0006949|syncytium formation;G…	GO:0000109|nucleotide-excision repair complex;GO:0000110|nucleotide-excision repair factor 1 complex;GO:0000784|nuclear chromosome, telomeric region;GO:0005669|transcription factor TFIID complex;GO:0005829|cytosol;GO:0070522|ERCC4-ERCC1 complex	GO:0000014|single-stranded DNA endodeoxyribonuclease activity;GO:0001094|TFIID-class transcription factor complex binding;GO:0003684|damaged DNA binding;GO:0003697|single-stranded DNA binding;GO:0008022|protein C-terminus binding;GO:0019904|protein domain specific binding;GO:1990599|3' overhang single-stranded DNA endodeoxyribonuclease activity	ko:K10849	ERCC1	path:ko01524;path:ko03420;path:ko03460	m.536|CAALFM_C105820CA:1-1017(+)	complete	PF03834.11|Rad10|Binding domain of DNA repair protein Ercc1 (rad10/Swi10)|XM_713397.1|m.536:116-240
CAALFM_C105830WA	921	XP_718489.1	XP_718489.1 hypothetical protein CAALFM_C105830WA [Candida albicans SC5314]	100.0	_	_	_	_	_	_	_	_	_	_	_	_	_	_	_	m.537|CAALFM_C105830WA:1-921(+)	complete	PF08241.9|Methyltransf_11|Methyltransferase domain|XM_713396.1|m.537:44-143;PF13649.3|Methyltransf_25|Methyltransferase domain|XM_713396.1|m.537:43-140;PF08242.9|Methyltransf_12|Methyltransferase domain|XM_713396.1|m.537:44-142;PF13847.3|Methyltransf_31|Methyltransferase domain|XM_713396.1|m.537:42-143;PF01209.15|Ubie_methyltran|ubiE/COQ5 methyltransferase family|XM_713396.1|m.537:35-164
CAALFM_C105840WA	1038	XP_718488.2	XP_718488.2 Prn1p [Candida albicans SC5314]	100.0	sp|Q9SEE4|PIRL_SOLLC	sp|Q9SEE4|PIRL_SOLLC Pirin-like protein OS=Solanum lycopersicum PE=2 SV=1	60.2	_	_	_	_	_	_		GO:0005634|nucleus	_	ko:K06911	K06911		m.538|CAALFM_C105840WA:1-1038(+)	complete	PF02678.13|Pirin|Pirin|XM_713395.2|m.538:21-119;PF05726.10|Pirin_C|Pirin C-terminal cupin domain|XM_713395.2|m.538:177-285
CAALFM_C105850WA	1212	XP_718487.2	XP_718487.2 DNA polymerase delta subunit [Candida albicans SC5314]	99.8	_	_	_	_	_	_	_	_	_	_	_	_	ko:K03504	POLD3	path:ko00230;path:ko00240;path:ko01100;path:ko03030;path:ko03410;path:ko03420;path:ko03430;path:ko03440;path:ko05166	m.539|CAALFM_C105850WA:1-1212(+)	complete	PF09507.7|CDC27|DNA polymerase subunit Cdc27|XM_713394.2|m.539:21-402
CAALFM_C105860WA	1002	XP_718485.1	XP_718485.1 Prn2p [Candida albicans SC5314]	100.0	sp|O00625|PIR_HUMAN	sp|O00625|PIR_HUMAN Pirin OS=Homo sapiens GN=PIR PE=1 SV=1	57.1	_	_	_	_	_	_	GO:0006355|regulation of transcription, DNA-templated;GO:0006366|transcription by RNA polymerase II;GO:0007586|digestion;GO:0030224|monocyte differentiation	GO:0005634|nucleus;GO:0005654|nucleoplasm;GO:0005737|cytoplasm;GO:0005829|cytosol	GO:0003712|transcription coregulator activity;GO:0008127|quercetin 2,3-dioxygenase activity;GO:0046872|metal ion binding	ko:K06911	K06911		m.541|CAALFM_C105860WA:1-1002(+)	complete	PF02678.13|Pirin|Pirin|XM_713392.1|m.541:31-119;PF05726.10|Pirin_C|Pirin C-terminal cupin domain|XM_713392.1|m.541:175-283
CAALFM_C105870WA	981	XP_718484.2	XP_718484.2 Prn3p [Candida albicans SC5314]	99.7	sp|O00625|PIR_HUMAN	sp|O00625|PIR_HUMAN Pirin OS=Homo sapiens GN=PIR PE=1 SV=1	57.0	_	_	_	_	_	_	GO:0006355|regulation of transcription, DNA-templated;GO:0006366|transcription by RNA polymerase II;GO:0007586|digestion;GO:0030224|monocyte differentiation	GO:0005634|nucleus;GO:0005654|nucleoplasm;GO:0005737|cytoplasm;GO:0005829|cytosol	GO:0003712|transcription coregulator activity;GO:0008127|quercetin 2,3-dioxygenase activity;GO:0046872|metal ion binding	ko:K06911	K06911		m.542|CAALFM_C105870WA:1-981(+)	complete	PF02678.13|Pirin|Pirin|XM_713391.2|m.542:28-117;PF05726.10|Pirin_C|Pirin C-terminal cupin domain|XM_713391.2|m.542:173-282
CAALFM_C105880WA	987	XP_718483.1	XP_718483.1 Prn4p [Candida albicans SC5314]	100.0	sp|O00625|PIR_HUMAN	sp|O00625|PIR_HUMAN Pirin OS=Homo sapiens GN=PIR PE=1 SV=1	63.1	_	_	_	_	_	_	GO:0006355|regulation of transcription, DNA-templated;GO:0006366|transcription by RNA polymerase II;GO:0007586|digestion;GO:0030224|monocyte differentiation	GO:0005634|nucleus;GO:0005654|nucleoplasm;GO:0005737|cytoplasm;GO:0005829|cytosol	GO:0003712|transcription coregulator activity;GO:0008127|quercetin 2,3-dioxygenase activity;GO:0046872|metal ion binding	ko:K06911	K06911		m.543|CAALFM_C105880WA:1-987(+)	complete	PF02678.13|Pirin|Pirin|XM_713390.2|m.543:21-119;PF05726.10|Pirin_C|Pirin C-terminal cupin domain|XM_713390.2|m.543:177-284
CAALFM_C105890WA	1056	EEQ42601.1	EEQ42601.1 conserved hypothetical protein [Candida albicans WO-1]	98.3	_	_	_	_	_	_	_	_	_	_	_	_	_	_	_	m.544|CAALFM_C105890WA:1-1056(+)	complete	_
CAALFM_C105900WA	2919	KGU17588.1	KGU17588.1 hypothetical protein MEY_00576 [Candida albicans 19F]	95.5	_	_	_	_	_	_	_	_	_	_	_	_	_	_	_	m.545|CAALFM_C105900WA:1-2919(+)	complete	_
CAALFM_C105910WA	1545	KHC75996.1	KHC75996.1 protein SIP5 [Candida albicans P75016]	95.3	sp|Q5AA26|SIP5_CANAL	sp|Q5AA26|SIP5_CANAL Protein SIP5 OS=Candida albicans (strain SC5314 / ATCC MYA-2876) GN=SIP5 PE=3 SV=2	98.6	_	_	_	_	_	_		GO:0005737|cytoplasm	_	_	_	_	m.546|CAALFM_C105910WA:1-1545(+)	complete	_
CAALFM_C105920WA	2076	KHC68752.1	KHC68752.1 hypothetical protein MGE_00577 [Candida albicans P75010]	97.5	_	_	_	_	_	_	_	_	_	_	_	_	_	_	_	m.547|CAALFM_C105920WA:1-2076(+)	complete	_
CAALFM_C105930CA	3396	XP_718477.2	XP_718477.2 glutamine amidotransferase subunit [Candida albicans SC5314]	98.1	sp|P38149|DUG2_YEAST	sp|P38149|DUG2_YEAST Probable di- and tripeptidase DUG2 OS=Saccharomyces cerevisiae (strain ATCC 204508 / S288c) GN=DUG2 PE=1 SV=1	53.8	_	_	_	_	_	_	GO:0006751|glutathione catabolic process	GO:0005737|cytoplasm;GO:0034399|nuclear periphery;GO:0061672|glutathione hydrolase complex	GO:0008233|peptidase activity;GO:0008237|metallopeptidase activity;GO:0008242|omega peptidase activity;GO:0016805|dipeptidase activity;GO:0042802|identical protein binding;GO:0046872|metal ion binding	ko:K14262	DUG2		m.548|CAALFM_C105930CA:1-3396(+)	complete	PF01546.25|Peptidase_M20|Peptidase family M20/M25/M40|XM_713384.2|m.548:745-1124;PF00400.29|WD40|WD domain, G-beta repeat|XM_713384.2|m.548:179-212;PF00400.29|WD40|WD domain, G-beta repeat|XM_713384.2|m.548:445-483;PF07687.11|M20_dimer|Peptidase dimerisation domain|XM_713384.2|m.548:867-1009
CAALFM_C105940WA	3021	XP_718476.1	XP_718476.1 SPX domain-containing inorganic phosphate transporter [Candida albicans SC5314]	100.0	sp|P25360|PHO87_YEAST	sp|P25360|PHO87_YEAST Inorganic phosphate transporter PHO87 OS=Saccharomyces cerevisiae (strain ATCC 204508 / S288c) GN=PHO87 PE=1 SV=2	56.4	_	_	_	_	_	_	GO:0006797|polyphosphate metabolic process;GO:0006817|phosphate ion transport;GO:0097080|plasma membrane selenite transport;GO:2000185|regulation of phosphate transmembrane transport	GO:0005886|plasma membrane;GO:0016021|integral component of membrane	GO:0005315|inorganic phosphate transmembrane transporter activity	ko:K14430	PHO87_91		m.549|CAALFM_C105940WA:1-3021(+)	complete	PF03105.16|SPX|SPX domain|XM_713383.2|m.549:1-409;PF00939.16|Na_sulph_symp|Sodium:sulfate symporter transmembrane region|XM_713383.2|m.549:547-999;PF03600.13|CitMHS|Citrate transporter|XM_713383.2|m.549:582-939
CAALFM_C105950CA	1248	XP_718474.1	XP_718474.1 hypothetical protein CAALFM_C105950CA [Candida albicans SC5314]	100.0	_	_	_	_	_	_	_	_	_	_	_	_	_	_	_	m.550|CAALFM_C105950CA:1-1248(+)	complete	_
CAALFM_C105960WA	1392	XP_718473.2	XP_718473.2 Pga45p [Candida albicans SC5314]	99.6	sp|Q5AA33|PGA45_CANAL	sp|Q5AA33|PGA45_CANAL Predicted GPI-anchored protein 45 OS=Candida albicans (strain SC5314 / ATCC MYA-2876) GN=PGA45 PE=1 SV=2	99.6	_	_	_	_	_	_		GO:0005576|extracellular region;GO:0005886|plasma membrane;GO:0009986|cell surface;GO:0030445|yeast-form cell wall;GO:0031225|anchored component of membrane	_	_	_	_	m.551|CAALFM_C105960WA:1-1392(+)	complete	_
CAALFM_C105970WA	1773	XP_718472.1	XP_718472.1 hypothetical protein CAALFM_C105970WA [Candida albicans SC5314]	100.0	_	_	_	_	_	_	_	_	_	_	_	_	_	_	_	m.552|CAALFM_C105970WA:1-1773(+)	complete	_
CAALFM_C105980WA	2091	XP_718470.1	XP_718470.1 1-phosphatidylinositol 4-kinase [Candida albicans SC5314]	99.3	sp|P42951|LSB6_YEAST	sp|P42951|LSB6_YEAST Phosphatidylinositol 4-kinase LSB6 OS=Saccharomyces cerevisiae (strain ATCC 204508 / S288c) GN=LSB6 PE=1 SV=1	55.6	_	_	_	_	_	_	GO:0007030|Golgi organization;GO:0007032|endosome organization;GO:0046854|phosphatidylinositol phosphorylation	GO:0000329|fungal-type vacuole membrane;GO:0005765|lysosomal membrane;GO:0005768|endosome;GO:0005802|trans-Golgi network;GO:0005886|plasma membrane	GO:0004430|1-phosphatidylinositol 4-kinase activity;GO:0005524|ATP binding;GO:0046872|metal ion binding	ko:K13711	PI4K2	path:ko00562;path:ko01100;path:ko04070	m.554|CAALFM_C105980WA:1-2091(+)	complete	PF00454.24|PI3_PI4_kinase|Phosphatidylinositol 3- and 4-kinase|XM_713377.1|m.554:266-551
CAALFM_C105990CA	1071	XP_718469.1	XP_718469.1 hypothetical protein CAALFM_C105990CA [Candida albicans SC5314]	99.7	sp|Q07589|YD144_YEAST	sp|Q07589|YD144_YEAST Uncharacterized protein YDL144C OS=Saccharomyces cerevisiae (strain ATCC 204508 / S288c) GN=YDL144C PE=1 SV=2	61.5	_	_	_	_	_	_		GO:0005634|nucleus;GO:0005737|cytoplasm	GO:0008677|2-dehydropantoate 2-reductase activity;GO:0050661|NADP binding	_	_	_	m.555|CAALFM_C105990CA:1-1071(+)	complete	PF02558.13|ApbA|Ketopantoate reductase PanE/ApbA|XM_713376.1|m.555:7-163;PF08546.8|ApbA_C|Ketopantoate reductase PanE/ApbA C terminal|XM_713376.1|m.555:198-320
CAALFM_C106000WA	1647	XP_718468.2	XP_718468.2 hypothetical protein CAALFM_C106000WA [Candida albicans SC5314]	99.6	sp|P53388|DIP5_YEAST	sp|P53388|DIP5_YEAST Dicarboxylic amino acid permease OS=Saccharomyces cerevisiae (strain ATCC 204508 / S288c) GN=DIP5 PE=1 SV=1	61.0	_	_	_	_	_	_	GO:0006865|amino acid transport	GO:0005886|plasma membrane;GO:0016021|integral component of membrane	GO:0015171|amino acid transmembrane transporter activity	ko:K16261	YAT		m.556|CAALFM_C106000WA:1-1647(+)	complete	PF00324.18|AA_permease|Amino acid permease|XM_713375.2|m.556:56-510;PF13520.3|AA_permease_2|Amino acid permease|XM_713375.2|m.556:62-484
CAALFM_C106010WA	933	XP_718467.1	XP_718467.1 Chs7p [Candida albicans SC5314]	100.0	sp|Q5AA40|CHS7_CANAL	sp|Q5AA40|CHS7_CANAL Chitin synthase export chaperone OS=Candida albicans (strain SC5314 / ATCC MYA-2876) GN=CHS7 PE=3 SV=1	100.0	_	_	_	_	_	_	GO:0000128|flocculation;GO:0006038|cell wall chitin biosynthetic process;GO:0006888|endoplasmic reticulum to Golgi vesicle-mediated transport;GO:0009405|pathogenesis;GO:0015031|protein transport;GO:0030447|filamentous growth;GO:0044182|filamentous growth of a population of unicellular organisms;GO:0051223|regulation of protein transport;GO:0060257|negative regulation of flocculation;GO:0071555|ce…	GO:0005789|endoplasmic reticulum membrane;GO:0016021|integral component of membrane	_	_	_	_	m.557|CAALFM_C106010WA:1-933(+)	complete	PF12271.5|Chs3p|Chitin synthase III catalytic subunit|XM_713374.1|m.557:2-287
CAALFM_C106020WA	2034	KHC49107.1	KHC49107.1 hypothetical protein W5O_00592 [Candida albicans Ca6]	98.2	sp|P38339|RGD1_YEAST	sp|P38339|RGD1_YEAST RHO GTPase-activating protein RGD1 OS=Saccharomyces cerevisiae (strain ATCC 204508 / S288c) GN=RGD1 PE=1 SV=1	57.4	_	_	_	_	_	_	GO:0007231|osmosensory signaling pathway;GO:0010447|response to acidic pH	GO:0005933|cellular bud;GO:0030479|actin cortical patch	GO:0005096|GTPase activator activity;GO:0005546|phosphatidylinositol-4,5-bisphosphate binding;GO:0010314|phosphatidylinositol-5-phosphate binding;GO:0032266|phosphatidylinositol-3-phosphate binding;GO:0042802|identical protein binding;GO:0070273|phosphatidylinositol-4-phosphate binding;GO:0080025|phosphatidylinositol-3,5-bisphosphate binding	ko:K20643	RGD1		m.558|CAALFM_C106020WA:1-2034(+)	complete	PF00620.24|RhoGAP|RhoGAP domain|XM_713373.2|m.558:493-650;PF00611.20|FCH|Fes/CIP4, and EFC/F-BAR homology domain|XM_713373.2|m.558:59-145
CAALFM_C106030CA	705	XP_718465.1	XP_718465.1 hypothetical protein CAALFM_C106030CA [Candida albicans SC5314]	100.0	_	_	_	_	_	_	_	_	_	_	_	_	ko:K14969	SHG1, CPS15		m.559|CAALFM_C106030CA:1-705(+)	complete	PF05205.9|COMPASS-Shg1|COMPASS (Complex proteins associated with Set1p) component shg1|XM_713372.2|m.559:17-115
CAALFM_C106040WA	2550	XP_718464.2	XP_718464.2 cullin [Candida albicans SC5314]	98.2	_	_	_	_	_	_	_	_	_	_	_	_	ko:K10609	CUL4	path:ko03420;path:ko04120	m.560|CAALFM_C106040WA:1-2550(+)	complete	PF00888.19|Cullin|Cullin family|XM_713371.2|m.560:96-725;PF10557.6|Cullin_Nedd8|Cullin protein neddylation domain|XM_713371.2|m.560:780-841
CAALFM_C106050CA	237	XP_019330656.1	XP_019330656.1 ubiquinol--cytochrome-c reductase subunit 10 [Candida albicans SC5314]	100.0	_	_	_	_	_	_	_	_	_	_	_	_	ko:K00420	QCR10, UQCR	path:ko00190;path:ko01100;path:ko04260;path:ko04932;path:ko05010;path:ko05012;path:ko05016	_	_	_
CAALFM_C106060CA	435	XP_718462.2	XP_718462.2 Acp1p [Candida albicans SC5314]	100.0	sp|P11943|ACPM_NEUCR	sp|P11943|ACPM_NEUCR Acyl carrier protein, mitochondrial OS=Neurospora crassa (strain ATCC 24698 / 74-OR23-1A / CBS 708.71 / DSM 1257 / FGSC 987) GN=nuo-12 PE=1 SV=2	59.4	_	_	_	_	_	_	GO:0009107|lipoate biosynthetic process;GO:0009245|lipid A biosynthetic process;GO:0055114|oxidation-reduction process	GO:0005739|mitochondrion;GO:0005829|cytosol;GO:0070469|respirasome	GO:0000035|acyl binding;GO:0000036|acyl carrier activity;GO:0031177|phosphopantetheine binding	ko:K03955	NDUFAB1	path:ko00190;path:ko01100;path:ko04723;path:ko04932;path:ko05010;path:ko05012;path:ko05016	m.561|CAALFM_C106060CA:1-435(+)	complete	PF00550.22|PP-binding|Phosphopantetheine attachment site|XM_713369.2|m.561:69-137
CAALFM_C106070WA	543	XP_718461.1	XP_718461.1 putative mitochondrial 37S ribosomal protein MRPS12 [Candida albicans SC5314]	100.0	sp|P53732|RT12_YEAST	sp|P53732|RT12_YEAST 37S ribosomal protein S12, mitochondrial OS=Saccharomyces cerevisiae (strain ATCC 204508 / S288c) GN=MRPS12 PE=1 SV=1	75.4	_	_	_	_	_	_	GO:0006412|translation;GO:0032543|mitochondrial translation	GO:0005761|mitochondrial ribosome;GO:0005763|mitochondrial small ribosomal subunit	GO:0003735|structural constituent of ribosome	ko:K02950	RP-S12, MRPS12, rpsL	path:ko03010	m.562|CAALFM_C106070WA:1-543(+)	complete	PF00164.22|Ribosom_S12_S23|Ribosomal protein S12/S23|XM_713368.1|m.562:62-179
CAALFM_C106080CA	1041	XP_718460.1	XP_718460.1 Arc35p [Candida albicans SC5314]	99.4	sp|O14241|ARPC2_SCHPO	sp|O14241|ARPC2_SCHPO Actin-related protein 2/3 complex subunit 2 OS=Schizosaccharomyces pombe (strain 972 / ATCC 24843) GN=arc2 PE=1 SV=1	63.6	_	_	_	_	_	_	GO:0000147|actin cortical patch assembly;GO:0006897|endocytosis;GO:0030041|actin filament polymerization;GO:0034314|Arp2/3 complex-mediated actin nucleation	GO:0005634|nucleus;GO:0005829|cytosol;GO:0005885|Arp2/3 protein complex;GO:0030479|actin cortical patch;GO:0032153|cell division site;GO:0051286|cell tip	GO:0005200|structural constituent of cytoskeleton;GO:0051015|actin filament binding	ko:K05758	ARPC2	path:ko04144;path:ko04666;path:ko04810;path:ko05100;path:ko05130;path:ko05131;path:ko05132	m.563|CAALFM_C106080CA:1-1041(+)	complete	PF04045.11|P34-Arc|Arp2/3 complex, 34 kD subunit p34-Arc|XM_713367.2|m.563:57-323
CAALFM_C106090CA	2649	KGQ91864.1	KGQ91864.1 serine/threonine-protein kinase SRPK3 [Candida albicans P94015]	98.6	sp|Q03656|SKY1_YEAST	sp|Q03656|SKY1_YEAST Serine/threonine-protein kinase SKY1 OS=Saccharomyces cerevisiae (strain ATCC 204508 / S288c) GN=SKY1 PE=1 SV=1	63.3	_	_	_	_	_	_	GO:0006376|mRNA splice site selection;GO:0006468|protein phosphorylation;GO:0006873|cellular ion homeostasis;GO:0030003|cellular cation homeostasis;GO:0035556|intracellular signal transduction;GO:0042307|positive regulation of protein import into nucleus;GO:0042493|response to drug;GO:0050684|regulation of mRNA processing	GO:0005634|nucleus;GO:0005737|cytoplasm	GO:0004674|protein serine/threonine kinase activity;GO:0005524|ATP binding	ko:K08832	SRPK3, STK23		m.564|CAALFM_C106090CA:1-2649(+)	complete	PF00069.22|Pkinase|Protein kinase domain|XM_713366.2|m.564:259-410;PF00069.22|Pkinase|Protein kinase domain|XM_713366.2|m.564:632-799;PF07714.14|Pkinase_Tyr|Protein tyrosine kinase|XM_713366.2|m.564:261-448
CAALFM_C106100CA	2106	XP_718458.1	XP_718458.1 adenyl-nucleotide exchange factor [Candida albicans SC5314]	100.0	sp|Q96VB9|HSP7F_CANAL	sp|Q96VB9|HSP7F_CANAL Heat shock protein homolog SSE1 OS=Candida albicans (strain SC5314 / ATCC MYA-2876) GN=MSI3 PE=1 SV=2	100.0	_	_	_	_	_	_	GO:0009405|pathogenesis;GO:0035690|cellular response to drug	GO:0005737|cytoplasm	GO:0005524|ATP binding	ko:K09485	HSP110	path:ko04141	m.565|CAALFM_C106100CA:1-2106(+)	complete	PF00012.17|HSP70|Hsp70 protein|XM_713365.1|m.565:5-645;PF06723.10|MreB_Mbl|MreB/Mbl protein|XM_713365.1|m.565:117-378
CAALFM_C106110CA	1797	XP_718457.1	XP_718457.1 Npl4p [Candida albicans SC5314]	99.5	sp|Q5AA50|NPL4_CANAL	sp|Q5AA50|NPL4_CANAL Nuclear protein localization protein 4 OS=Candida albicans (strain SC5314 / ATCC MYA-2876) GN=NPL4 PE=3 SV=1	99.5	_	_	_	_	_	_	GO:0006511|ubiquitin-dependent protein catabolic process;GO:0015031|protein transport;GO:0051028|mRNA transport	GO:0005789|endoplasmic reticulum membrane;GO:0031965|nuclear membrane;GO:0048471|perinuclear region of cytoplasm	_	ko:K14015	NPLOC4, NPL4	path:ko04141	m.566|CAALFM_C106110CA:1-1797(+)	complete	PF05021.12|NPL4|NPL4 family|XM_713364.1|m.566:286-595;PF05020.12|zf-NPL4|NPL4 family, putative zinc binding region|XM_713364.1|m.566:142-283
CAALFM_C106120CA	630	XP_718456.1	XP_718456.1 hypothetical protein CAALFM_C106120CA [Candida albicans SC5314]	99.5	_	_	_	_	_	_	_	_	_	_	_	_	_	_	_	m.567|CAALFM_C106120CA:1-630(+)	complete	PF11561.5|Saw1|Single strand annealing-weakened 1|XM_713363.1|m.567:1-94
CAALFM_C106130CA	1104	KHC43434.1	KHC43434.1 transcriptional activator HAC1 [Candida albicans P76067]	98.4	sp|P41546|HAC1_YEAST	sp|P41546|HAC1_YEAST Transcriptional activator HAC1 OS=Saccharomyces cerevisiae (strain ATCC 204508 / S288c) GN=HAC1 PE=1 SV=2	79.7	_	_	_	_	_	_	GO:0006351|transcription, DNA-templated;GO:0006990|positive regulation of transcription from RNA polymerase II promoter involved in unfolded protein response;GO:0010674|negative regulation of transcription from RNA polymerase II promoter involved in meiotic cell cycle;GO:0030968|endoplasmic reticulum unfolded protein response;GO:0034976|response to endoplasmic reticulum stress;GO:0045944|positive…	GO:0005634|nucleus	GO:0000981|DNA-binding transcription factor activity, RNA polymerase II-specific;GO:0003677|DNA binding	ko:K16230	HAC1		m.568|CAALFM_C106130CA:1-1104(+)	complete	_
CAALFM_C106150WA	726	XP_718453.2	XP_718453.2 hypothetical protein CAALFM_C106150WA [Candida albicans SC5314]	99.2	_	_	_	_	_	_	_	_	_	_	_	_	_	_	_	m.569|CAALFM_C106150WA:1-726(+)	complete	_
CAALFM_C106160WA	1356	XP_718452.1	XP_718452.1 hypothetical protein CAALFM_C106160WA [Candida albicans SC5314]	99.3	_	_	_	_	_	_	_	_	_	_	_	_	_	_	_	m.570|CAALFM_C106160WA:1-1356(+)	complete	_
CAALFM_C106180WA	996	XP_710010.2	XP_710010.2 Tlo34p [Candida albicans SC5314]	98.8	_	_	_	_	_	_	_	_	_	_	_	_	_	_	_	m.571|CAALFM_C106180WA:1-996(+)	complete	PF11214.5|Med2|Mediator complex subunit 2|XM_704918.2|m.571:78-179
CAALFM_C106190CA	606	XP_710009.2	XP_710009.2 hypothetical protein CAALFM_C106190CA [Candida albicans SC5314]	99.5	_	_	_	_	_	_	_	_	_	_	_	_	_	_	_	_	_	_
CAALFM_C106200WA	1755	XP_710103.2	XP_710103.2 hypothetical protein CAALFM_C106200WA [Candida albicans SC5314]	99.5	_	_	_	_	_	_	_	_	_	_	_	_	_	_	_	m.574|CAALFM_C106200WA:1-1755(+)	complete	_
CAALFM_C106210WA	1050	XP_710879.1	XP_710879.1 putative pyridoxal kinase [Candida albicans SC5314]	100.0	sp|P39988|BUD16_YEAST	sp|P39988|BUD16_YEAST Putative pyridoxal kinase BUD16 OS=Saccharomyces cerevisiae (strain ATCC 204508 / S288c) GN=BUD16 PE=1 SV=1	55.3	_	_	_	_	_	_	GO:0007049|cell cycle;GO:0009443|pyridoxal 5'-phosphate salvage;GO:0042823|pyridoxal phosphate biosynthetic process	GO:0005634|nucleus;GO:0005829|cytosol	GO:0005524|ATP binding;GO:0008478|pyridoxal kinase activity;GO:0046872|metal ion binding	ko:K00868	pdxK, pdxY	path:ko00750;path:ko01100	m.575|CAALFM_C106210WA:1-1050(+)	complete	PF08543.9|Phos_pyr_kin|Phosphomethylpyrimidine kinase|XM_705787.2|m.575:105-242;PF00294.21|PfkB|pfkB family carbohydrate kinase|XM_705787.2|m.575:134-212
CAALFM_C106220CA	1359	XP_710878.2	XP_710878.2 hypothetical protein CAALFM_C106220CA [Candida albicans SC5314]	97.3	_	_	_	_	_	_	_	_	_	_	_	_	_	_	_	m.576|CAALFM_C106220CA:1-1359(+)	complete	_
CAALFM_C106230CA	1872	XP_710877.2	XP_710877.2 ERMES complex subunit [Candida albicans SC5314]	100.0	sp|Q59MC8|MDM34_CANAL	sp|Q59MC8|MDM34_CANAL Mitochondrial distribution and morphology protein 34 OS=Candida albicans (strain SC5314 / ATCC MYA-2876) GN=MDM34 PE=3 SV=2	100.0	_	_	_	_	_	_	GO:0007005|mitochondrion organization	GO:0016021|integral component of membrane;GO:0032865|ERMES complex	_	ko:K17775	MDM34, MMM2	path:ko04139	m.577|CAALFM_C106230CA:1-1872(+)	complete	_
CAALFM_C106250WA	2226	XP_710876.2	XP_710876.2 hypothetical protein CAALFM_C106250WA [Candida albicans SC5314]	99.5	_	_	_	_	_	_	_	_	_	_	_	_	_	_	_	m.578|CAALFM_C106250WA:1-2226(+)	complete	_
CAALFM_C106260WA	930	XP_710875.2	XP_710875.2 Pga50p [Candida albicans SC5314]	99.4	sp|Q59MD0|PGA50_CANAL	sp|Q59MD0|PGA50_CANAL Probable cell wall protein PGA50 OS=Candida albicans (strain SC5314 / ATCC MYA-2876) GN=PGA50 PE=1 SV=2	99.4	_	_	_	_	_	_	GO:0009405|pathogenesis	GO:0005576|extracellular region;GO:0005618|cell wall;GO:0031225|anchored component of membrane	_	_	_	_	m.579|CAALFM_C106260WA:1-930(+)	complete	_
CAALFM_C106270WA	2742	KGU18864.1	KGU18864.1 hypothetical protein MEM_00615 [Candida albicans L26]	99.1	sp|Q06538|CSC1_YEAST	sp|Q06538|CSC1_YEAST Calcium permeable stress-gated cation channel 1 OS=Saccharomyces cerevisiae (strain ATCC 204508 / S288c) GN=CSC1 PE=1 SV=1	60.2	_	_	_	_	_	_	GO:0006812|cation transport	GO:0016021|integral component of membrane	GO:0005227|calcium activated cation channel activity	_	_	_	m.580|CAALFM_C106270WA:1-2742(+)	complete	PF02714.12|RSN1_7TM|Calcium-dependent channel, 7TM region, putative phosphate|XM_705782.1|m.580:411-688;PF13967.3|RSN1_TM|Late exocytosis, associated with Golgi transport|XM_705782.1|m.580:48-200;PF14703.3|PHM7_cyt|Cytosolic domain of 10TM putative phosphate transporter|XM_705782.1|m.580:222-400
CAALFM_C106280CA	2532	XP_710873.2	XP_710873.2 Ume6p [Candida albicans SC5314]	99.4	sp|Q59MD2|UME6_CANAL	sp|Q59MD2|UME6_CANAL Transcriptional regulatory protein UME6 OS=Candida albicans (strain SC5314 / ATCC MYA-2876) GN=UME6 PE=2 SV=2	99.4	_	_	_	_	_	_	GO:0006351|transcription, DNA-templated;GO:0006355|regulation of transcription, DNA-templated;GO:0007155|cell adhesion;GO:0009267|cellular response to starvation;GO:0009405|pathogenesis;GO:0030447|filamentous growth;GO:0036170|filamentous growth of a population of unicellular organisms in response to starvation;GO:0036178|filamentous growth of a population of unicellular organisms in response to …	GO:0005634|nucleus	GO:0000981|DNA-binding transcription factor activity, RNA polymerase II-specific;GO:0003677|DNA binding;GO:0003700|DNA-binding transcription factor activity;GO:0008270|zinc ion binding	ko:K09243	UME6	path:ko04113;path:ko04138;path:ko04139	m.581|CAALFM_C106280CA:1-2532(+)	complete	PF00172.15|Zn_clus|Fungal Zn(2)-Cys(6) binuclear cluster domain|XM_705781.2|m.581:767-801
CAALFM_C106300WA	91	_	_	_	_	_	_	_	_	_	_	_	_	_	_	_	_	_	_	_	_	_
CAALFM_C106310WA	69	_	_	_	_	_	_	_	_	_	_	_	_	_	_	_	_	_	_	_	_	_
CAALFM_C106320WA	2397	KHC89789.1	KHC89789.1 hypothetical protein I503_00615 [Candida albicans SC5314]	94.2	_	_	_	_	_	_	_	_	_	_	_	_	_	_	_	m.582|CAALFM_C106320WA:1-2397(+)	complete	PF00787.21|PX|PX domain|XM_705187.2|m.582:178-297;PF00018.25|SH3_1|SH3 domain|XM_705187.2|m.582:52-98;PF14604.3|SH3_9|Variant SH3 domain|XM_705187.2|m.582:52-102;PF07653.14|SH3_2|Variant SH3 domain|XM_705187.2|m.582:53-102
CAALFM_C106340WA	3351	XP_718864.2	XP_718864.2 hypothetical protein CAALFM_C106340WA [Candida albicans SC5314]	99.4	_	_	_	_	_	_	_	_	_	_	_	_	_	_	_	m.583|CAALFM_C106340WA:1-3351(+)	complete	PF14604.3|SH3_9|Variant SH3 domain|XM_713771.2|m.583:201-251
CAALFM_C106350WA	2622	XP_718863.1	XP_718863.1 hypothetical protein CAALFM_C106350WA [Candida albicans SC5314]	95.4	_	_	_	_	_	_	_	_	_	_	_	_	_	_	_	m.584|CAALFM_C106350WA:1-2622(+)	complete	_
CAALFM_C106360WA	1698	XP_718862.1	XP_718862.1 putative protein kinase [Candida albicans SC5314]	100.0	sp|Q12706|PSK1_SCHPO	sp|Q12706|PSK1_SCHPO Serine/threonine-protein kinase psk1 OS=Schizosaccharomyces pombe (strain 972 / ATCC 24843) GN=psk1 PE=1 SV=1	63.0	_	_	_	_	_	_	GO:0038202|TORC1 signaling	GO:0005634|nucleus;GO:0005737|cytoplasm;GO:0005829|cytosol	GO:0004711|ribosomal protein S6 kinase activity;GO:0005524|ATP binding	ko:K08286	E2.7.11.-		m.585|CAALFM_C106360WA:1-1698(+)	complete	PF00069.22|Pkinase|Protein kinase domain|XM_713769.1|m.585:156-443;PF07714.14|Pkinase_Tyr|Protein tyrosine kinase|XM_713769.1|m.585:159-428;PF00433.21|Pkinase_C|Protein kinase C terminal domain|XM_713769.1|m.585:496-552
CAALFM_C106370CA	528	XP_718861.1	XP_718861.1 Pbr1p [Candida albicans SC5314]	99.4	_	_	_	_	_	_	_	_	_	_	_	_	_	_	_	m.586|CAALFM_C106370CA:1-528(+)	complete	_
CAALFM_C106380CA	324	XP_718860.1	XP_718860.1 hypothetical protein CAALFM_C106380CA [Candida albicans SC5314]	95.3	_	_	_	_	_	_	_	_	_	_	_	_	_	_	_	m.587|CAALFM_C106380CA:1-324(+)	complete	_
CAALFM_C106390WA	777	XP_718859.2	XP_718859.2 ubiquitin-specific protease [Candida albicans SC5314]	100.0	sp|P35127|UBL1_YEAST	sp|P35127|UBL1_YEAST Ubiquitin carboxyl-terminal hydrolase YUH1 OS=Saccharomyces cerevisiae (strain ATCC 204508 / S288c) GN=YUH1 PE=1 SV=1	56.0	_	_	_	_	_	_	GO:0006511|ubiquitin-dependent protein catabolic process;GO:0010992|ubiquitin recycling;GO:0016579|protein deubiquitination	GO:0005737|cytoplasm	GO:0004843|thiol-dependent ubiquitin-specific protease activity	ko:K05609	UCHL3, YUH1		m.588|CAALFM_C106390WA:1-777(+)	complete	PF01088.18|Peptidase_C12|Ubiquitin carboxyl-terminal hydrolase, family 1|XM_713766.2|m.588:10-224
CAALFM_C106400CA	2133	XP_718858.2	XP_718858.2 hypothetical protein CAALFM_C106400CA [Candida albicans SC5314]	98.5	sp|Q1MTP1|THP3_SCHPO	sp|Q1MTP1|THP3_SCHPO THP3 homolog C2A9.11c OS=Schizosaccharomyces pombe (strain 972 / ATCC 24843) GN=SPBC2A9.11c PE=3 SV=1	54.1	_	_	_	_	_	_	GO:0006354|DNA-templated transcription, elongation	GO:0005634|nucleus;GO:0005829|cytosol	_	_	_	_	m.589|CAALFM_C106400CA:1-2133(+)	complete	PF03399.13|SAC3_GANP|SAC3/GANP family|XM_713765.2|m.589:431-666
CAALFM_C106410WA	2586	KGR21656.1	KGR21656.1 hypothetical protein MG3_00663 [Candida albicans P78048]	98.7	_	_	_	_	_	_	_	_	_	_	_	_	_	_	_	m.590|CAALFM_C106410WA:1-2586(+)	complete	_
CAALFM_C106420CA	2175	XP_718855.2	XP_718855.2 hypothetical protein CAALFM_C106420CA [Candida albicans SC5314]	99.2	_	_	_	_	_	_	_	_	_	_	_	_	_	_	_	m.591|CAALFM_C106420CA:1-2175(+)	complete	_
CAALFM_C106430CA	1368	XP_718854.2	XP_718854.2 hypothetical protein CAALFM_C106430CA [Candida albicans SC5314]	100.0	_	_	_	_	_	_	_	_	_	_	_	_	_	_	_	m.592|CAALFM_C106430CA:1-1368(+)	complete	PF11927.5|DUF3445|Protein of unknown function (DUF3445)|XM_713761.2|m.592:98-351
CAALFM_C106440CA	2616	XP_718853.2	XP_718853.2 hypothetical protein CAALFM_C106440CA [Candida albicans SC5314]	99.4	_	_	_	_	_	_	_	_	_	_	_	_	_	_	_	m.593|CAALFM_C106440CA:1-2616(+)	complete	_
CAALFM_C106450CA	399	XP_019330658.1	XP_019330658.1 ribosomal 40S subunit protein S14B [Candida albicans SC5314]	100.0	sp|Q96W53|RS14_CANAX	sp|Q96W53|RS14_CANAX 40S ribosomal protein S14 OS=Candida albicans GN=RPS14 PE=3 SV=1	100.0	_	_	_	_	_	_	GO:0006412|translation	GO:0005840|ribosome	GO:0003735|structural constituent of ribosome	ko:K02955	RP-S14e, RPS14	path:ko03010	m.594|CAALFM_C106450CA:1-399(+)	complete	PF00411.16|Ribosomal_S11|Ribosomal protein S11|XM_019475113.1|m.594:10-128
CAALFM_C106460CA	393	XP_718852.1	XP_718852.1 ribosomal 40S subunit protein S22A [Candida albicans SC5314]	100.0	sp|Q96W54|RS22A_CANAL	sp|Q96W54|RS22A_CANAL 40S ribosomal protein S22-A OS=Candida albicans (strain SC5314 / ATCC MYA-2876) GN=RPS22A PE=3 SV=3	100.0	_	_	_	_	_	_	GO:0006412|translation	GO:0005840|ribosome	GO:0003735|structural constituent of ribosome	ko:K02957	RP-S15Ae, RPS15A	path:ko03010	m.595|CAALFM_C106460CA:1-393(+)	complete	PF00410.16|Ribosomal_S8|Ribosomal protein S8|XM_713759.1|m.595:7-130
CAALFM_C106470WA	156	XP_003866172.1	XP_003866172.1 hypothetical protein CORT_0A03440 [Candida orthopsilosis Co 90-125]	100.0	sp|Q96W55|RL39_CANAX	sp|Q96W55|RL39_CANAX 60S ribosomal protein L39 OS=Candida albicans GN=RPL39 PE=3 SV=1	100.0	_	_	_	_	_	_	GO:0006412|translation	GO:0005840|ribosome	GO:0003735|structural constituent of ribosome	ko:K02924	RP-L39e, RPL39	path:ko03010	_	_	_
CAALFM_C106480CA	528	XP_019330660.1	XP_019330660.1 hypothetical protein CAALFM_C106480CA [Candida albicans SC5314]	100.0	sp|P53633|PRA1_YEAST	sp|P53633|PRA1_YEAST Prenylated Rab acceptor 1 OS=Saccharomyces cerevisiae (strain ATCC 204508 / S288c) GN=YIP3 PE=1 SV=2	80.4	_	_	_	_	_	_	GO:0006888|endoplasmic reticulum to Golgi vesicle-mediated transport	GO:0000139|Golgi membrane;GO:0005783|endoplasmic reticulum;GO:0005794|Golgi apparatus;GO:0016021|integral component of membrane;GO:0030134|COPII-coated ER to Golgi transport vesicle	_	ko:K20359	RABAC1, PRAF1		m.596|CAALFM_C106480CA:1-528(+)	complete	PF03208.16|PRA1|PRA1 family protein|XM_019475115.1|m.596:32-173
CAALFM_C106490CA	73	_	_	_	_	_	_	_	_	_	_	_	_	_	_	_	_	_	_	_	_	_
CAALFM_C106500WA	717	XP_718851.1	XP_718851.1 hypothetical protein CAALFM_C106500WA [Candida albicans SC5314]	100.0	_	_	_	_	_	_	_	_	_	_	_	_	_	_	_	m.597|CAALFM_C106500WA:1-717(+)	complete	PF09430.7|DUF2012|Protein of unknown function (DUF2012)|XM_713758.2|m.597:60-149
CAALFM_C106510CA	1398	XP_718850.1	XP_718850.1 hypothetical protein CAALFM_C106510CA [Candida albicans SC5314]	99.1	sp|Q08268|MCH4_YEAST	sp|Q08268|MCH4_YEAST Probable transporter MCH4 OS=Saccharomyces cerevisiae (strain ATCC 204508 / S288c) GN=MCH4 PE=1 SV=1	61.1	_	_	_	_	_	_	GO:0006810|transport;GO:0034220|ion transmembrane transport	GO:0000329|fungal-type vacuole membrane;GO:0071627|integral component of fungal-type vacuolar membrane	GO:0005215|transporter activity;GO:0015293|symporter activity	_	_	_	m.598|CAALFM_C106510CA:1-1398(+)	complete	PF07690.13|MFS_1|Major Facilitator Superfamily|XM_713757.1|m.598:70-326;PF07690.13|MFS_1|Major Facilitator Superfamily|XM_713757.1|m.598:304-450
CAALFM_C106520CA	6822	XP_718848.2	XP_718848.2 Bph1p [Candida albicans SC5314]	99.7	_	_	_	_	_	_	_	_	_	_	_	_	_	_	_	m.599|CAALFM_C106520CA:1-6822(+)	complete	PF02138.15|Beach|Beige/BEACH domain|XM_713755.2|m.599:1657-1938;PF14844.3|PH_BEACH|PH domain associated with Beige/BEACH|XM_713755.2|m.599:1543-1601
CAALFM_C106530CA	4119	KHC40674.1	KHC40674.1 ubiquitin carboxyl-terminal hydrolase 4/11/15 [Candida albicans P76055]	98.8	sp|P39538|UBP12_YEAST	sp|P39538|UBP12_YEAST Ubiquitin carboxyl-terminal hydrolase 12 OS=Saccharomyces cerevisiae (strain ATCC 204508 / S288c) GN=UBP12 PE=1 SV=1	48.9	_	_	_	_	_	_	GO:0006511|ubiquitin-dependent protein catabolic process;GO:0016579|protein deubiquitination		GO:0004843|thiol-dependent ubiquitin-specific protease activity	ko:K11835	USP4_11, UBP12		m.600|CAALFM_C106530CA:1-4119(+)	complete	PF00443.26|UCH|Ubiquitin carboxyl-terminal hydrolase|XM_713754.2|m.600:328-1159;PF13423.3|UCH_1|Ubiquitin carboxyl-terminal hydrolase|XM_713754.2|m.600:327-526;PF13423.3|UCH_1|Ubiquitin carboxyl-terminal hydrolase|XM_713754.2|m.600:1001-1140;PF06337.9|DUSP|DUSP domain|XM_713754.2|m.600:76-156
CAALFM_C106540CA	1125	XP_718846.2	XP_718846.2 exosome non-catalytic core subunit [Candida albicans SC5314]	100.0	sp|P25359|RRP43_YEAST	sp|P25359|RRP43_YEAST Exosome complex component RRP43 OS=Saccharomyces cerevisiae (strain ATCC 204508 / S288c) GN=RRP43 PE=1 SV=2	55.1	_	_	_	_	_	_	GO:0000467|exonucleolytic trimming to generate mature 3'-end of 5.8S rRNA from tricistronic rRNA transcript (SSU-rRNA, 5.8S rRNA, LSU-rRNA);GO:0006402|mRNA catabolic process;GO:0016072|rRNA metabolic process;GO:0016973|poly(A)+ mRNA export from nucleus;GO:0034427|nuclear-transcribed mRNA catabolic process, exonucleolytic, 3'-5';GO:0034473|U1 snRNA 3'-end processing;GO:0034475|U4 snRNA 3'-end proc…	GO:0000176|nuclear exosome (RNase complex);GO:0000177|cytoplasmic exosome (RNase complex);GO:0005654|nucleoplasm;GO:0005730|nucleolus;GO:0005737|cytoplasm	GO:0017091|AU-rich element binding	ko:K12586	RRP43, EXOSC8, OIP2	path:ko03018	m.601|CAALFM_C106540CA:1-1125(+)	complete	PF01138.18|RNase_PH|3' exoribonuclease family, domain 1|XM_713753.2|m.601:65-243
CAALFM_C106550WA	6381	XP_718845.2	XP_718845.2 glutamate synthase (NADH) [Candida albicans SC5314]	100.0	sp|Q9C102|GLT1_SCHPO	sp|Q9C102|GLT1_SCHPO Putative glutamate synthase [NADPH] OS=Schizosaccharomyces pombe (strain 972 / ATCC 24843) GN=glt1 PE=2 SV=1	78.6	_	_	_	_	_	_	GO:0019676|ammonia assimilation cycle;GO:0097054|L-glutamate biosynthetic process	GO:0005737|cytoplasm;GO:0005739|mitochondrion;GO:0005829|cytosol	GO:0004355|glutamate synthase (NADPH) activity;GO:0005506|iron ion binding;GO:0010181|FMN binding;GO:0016040|glutamate synthase (NADH) activity;GO:0050660|flavin adenine dinucleotide binding;GO:0051538|3 iron, 4 sulfur cluster binding	ko:K00264	GLT1	path:ko00250;path:ko00910;path:ko01100;path:ko01110;path:ko01120;path:ko01130;path:ko01230	m.602|CAALFM_C106550WA:1-6381(+)	complete	PF00310.18|GATase_2|Glutamine amidotransferases class-II|XM_713752.2|m.602:50-479;PF01645.14|Glu_synthase|Conserved region in glutamate synthase|XM_713752.2|m.602:865-1234;PF04898.11|Glu_syn_central|Glutamate synthase central domain|XM_713752.2|m.602:518-803;PF01493.16|GXGXG|GXGXG motif|XM_713752.2|m.602:1315-1502;PF07992.11|Pyr_redox_2|Pyridine nucleotide-disulphide oxidoreductase|XM_713752.2|m.…
CAALFM_C106560WA	1314	XP_718843.2	XP_718843.2 hypothetical protein CAALFM_C106560WA [Candida albicans SC5314]	100.0	_	_	_	_	_	_	_	_	_	_	_	_	_	_	_	m.604|CAALFM_C106560WA:1-1314(+)	complete	_
CAALFM_C106570WA	1038	XP_718842.1	XP_718842.1 Ant1p [Candida albicans SC5314]	100.0	sp|Q06497|ANT1_YEAST	sp|Q06497|ANT1_YEAST Peroxisomal adenine nucleotide transporter 1 OS=Saccharomyces cerevisiae (strain ATCC 204508 / S288c) GN=ANT1 PE=1 SV=1	54.7	_	_	_	_	_	_	GO:0006635|fatty acid beta-oxidation;GO:0006839|mitochondrial transport;GO:0007031|peroxisome organization;GO:0015866|ADP transport;GO:0015867|ATP transport	GO:0005743|mitochondrial inner membrane;GO:0005779|integral component of peroxisomal membrane	GO:0000295|adenine nucleotide transmembrane transporter activity	_	_	_	m.605|CAALFM_C106570WA:1-1038(+)	complete	PF00153.24|Mito_carr|Mitochondrial carrier protein|XM_713749.1|m.605:3-124;PF00153.24|Mito_carr|Mitochondrial carrier protein|XM_713749.1|m.605:136-220;PF00153.24|Mito_carr|Mitochondrial carrier protein|XM_713749.1|m.605:226-330
CAALFM_C106580WA	438	XP_002417277.1	XP_002417277.1 40S ribosomal protein S23 [Candida dubliniensis CD36]	100.0	sp|P0CY39|RS23A_NAUCC	sp|P0CY39|RS23A_NAUCC 40S ribosomal protein S23-A OS=Naumovozyma castellii (strain ATCC 76901 / CBS 4309 / NBRC 1992 / NRRL Y-12630) GN=RPS23A PE=1 SV=1	97.9	_	_	_	_	_	_	GO:0000462|maturation of SSU-rRNA from tricistronic rRNA transcript (SSU-rRNA, 5.8S rRNA, LSU-rRNA);GO:0006450|regulation of translational fidelity;GO:1990145|maintenance of translational fidelity	GO:0022627|cytosolic small ribosomal subunit	GO:0003735|structural constituent of ribosome	ko:K02973	RP-S23e, RPS23	path:ko03010	m.606|CAALFM_C106580WA:1-438(+)	complete	PF00164.22|Ribosom_S12_S23|Ribosomal protein S12/S23|XM_713748.2|m.606:11-144
CAALFM_C106590CA	1203	XP_718840.2	XP_718840.2 hypothetical protein CAALFM_C106590CA [Candida albicans SC5314]	99.5	sp|Q5AAR0|IWS1_CANAL	sp|Q5AAR0|IWS1_CANAL Transcription factor IWS1 OS=Candida albicans (strain SC5314 / ATCC MYA-2876) GN=IWS1 PE=3 SV=2	99.5	_	_	_	_	_	_	GO:0006351|transcription, DNA-templated;GO:0006355|regulation of transcription, DNA-templated	GO:0005634|nucleus	_	ko:K17498	SPN1, IWS1		m.607|CAALFM_C106590CA:1-1203(+)	complete	PF08711.8|Med26|TFIIS helical bundle-like domain|XM_713747.2|m.607:234-285
CAALFM_C106600WA	1044	KGU34019.1	KGU34019.1 hypothetical protein MG7_00629 [Candida albicans P34048]	99.7	sp|P45978|SCD6_YEAST	sp|P45978|SCD6_YEAST Protein SCD6 OS=Saccharomyces cerevisiae (strain ATCC 204508 / S288c) GN=SCD6 PE=1 SV=1	69.1	_	_	_	_	_	_	GO:0033962|cytoplasmic mRNA processing body assembly;GO:0034063|stress granule assembly;GO:0045947|negative regulation of translational initiation	GO:0000932|P-body;GO:0010494|cytoplasmic stress granule	GO:0003723|RNA binding;GO:0003729|mRNA binding;GO:0031370|eukaryotic initiation factor 4G binding	ko:K18749	LSM14, RAP55, SCD6		m.608|CAALFM_C106600WA:1-1044(+)	complete	PF12701.4|LSM14|Scd6-like Sm domain|XM_713746.2|m.608:3-81
CAALFM_C106610CA	2427	XP_718838.2	XP_718838.2 Hak1p [Candida albicans SC5314]	99.4	sp|P50505|HAK1_SCHOC	sp|P50505|HAK1_SCHOC High affinity potassium transporter OS=Schwanniomyces occidentalis GN=HAK1 PE=3 SV=2	76.3	_	_	_	_	_	_		GO:0016021|integral component of membrane	GO:0015079|potassium ion transmembrane transporter activity	ko:K03549	kup		m.610|CAALFM_C106610CA:1-2427(+)	complete	PF02705.13|K_trans|K+ potassium transporter|XM_713745.2|m.610:82-703
CAALFM_C106620CA	702	XP_718837.1	XP_718837.1 hypothetical protein CAALFM_C106620CA [Candida albicans SC5314]	99.6	_	_	_	_	_	_	_	_	_	_	_	_	_	_	_	m.611|CAALFM_C106620CA:1-702(+)	complete	_
CAALFM_C106630WA	2616	XP_718836.2	XP_718836.2 chromatin-binding protein [Candida albicans SC5314]	99.7	_	_	_	_	_	_	_	_	_	_	_	_	ko:K11274	WDHD1, CTF4		m.612|CAALFM_C106630WA:1-2616(+)	complete	PF12341.5|Mcl1_mid|Minichromosome loss protein, Mcl1, middle region|XM_713743.2|m.612:443-753
CAALFM_C106640CA	144	XP_019330661.1	XP_019330661.1 hypothetical protein CAALFM_C106640CA [Candida albicans SC5314]	100.0	_	_	_	_	_	_	_	_	_	_	_	_	ko:K17773	TOM5		_	_	_
CAALFM_C106650WA	567	XP_718835.1	XP_718835.1 peptide alpha-N-acetyltransferase complex B subunit [Candida albicans SC5314]	98.9	sp|Q06504|NAT3_YEAST	sp|Q06504|NAT3_YEAST N-terminal acetyltransferase B complex catalytic subunit NAT3 OS=Saccharomyces cerevisiae (strain ATCC 204508 / S288c) GN=NAT3 PE=1 SV=2	65.7	_	_	_	_	_	_	GO:0000001|mitochondrion inheritance;GO:0017196|N-terminal peptidyl-methionine acetylation;GO:0030433|ubiquitin-dependent ERAD pathway;GO:0032956|regulation of actin cytoskeleton organization	GO:0031416|NatB complex	GO:0004596|peptide alpha-N-acetyltransferase activity	ko:K17972	NAA20, NAT3		m.613|CAALFM_C106650WA:1-567(+)	complete	PF00583.22|Acetyltransf_1|Acetyltransferase (GNAT) family|XM_713742.1|m.613:51-129;PF08445.7|FR47|FR47-like protein|XM_713742.1|m.613:73-132
CAALFM_C106660WA	1701	XP_718834.1	XP_718834.1 hypothetical protein CAALFM_C106660WA [Candida albicans SC5314]	99.3	_	_	_	_	_	_	_	_	_	_	_	_	_	_	_	m.614|CAALFM_C106660WA:1-1701(+)	complete	PF05004.10|IFRD|Interferon-related developmental regulator (IFRD)|XM_713741.1|m.614:90-424
CAALFM_C106670WA	2322	XP_718833.2	XP_718833.2 hypothetical protein CAALFM_C106670WA [Candida albicans SC5314]	96.6	_	_	_	_	_	_	_	_	_	_	_	_	_	_	_	m.615|CAALFM_C106670WA:1-2322(+)	complete	_
CAALFM_C106680WA	3063	XP_718832.2	XP_718832.2 phosphatidylinositol 3-kinase [Candida albicans SC5314]	99.9	sp|Q92213|VPS34_CANAX	sp|Q92213|VPS34_CANAX Phosphatidylinositol 3-kinase VPS34 OS=Candida albicans GN=VPS34 PE=3 SV=1	99.7	_	_	_	_	_	_	GO:0048015|phosphatidylinositol-mediated signaling	GO:0005622|intracellular	GO:0005524|ATP binding;GO:0016303|1-phosphatidylinositol-3-kinase activity	ko:K00914	PIK3C3, VPS34	path:ko00562;path:ko01100;path:ko04070;path:ko04136;path:ko04138;path:ko04140;path:ko04145;path:ko04371;path:ko05152	m.616|CAALFM_C106680WA:1-3063(+)	complete	PF00454.24|PI3_PI4_kinase|Phosphatidylinositol 3- and 4-kinase|XM_713739.2|m.616:709-965;PF00792.21|PI3K_C2|Phosphoinositide 3-kinase C2|XM_713739.2|m.616:68-207;PF00613.17|PI3Ka|Phosphoinositide 3-kinase family, accessory domain (PIK domain)|XM_713739.2|m.616:332-435;PF00613.17|PI3Ka|Phosphoinositide 3-kinase family, accessory domain (PIK domain)|XM_713739.2|m.616:467-576
CAALFM_C106690WA	926	KGQ99046.1	KGQ99046.1 hypothetical protein MEU_00646, partial [Candida albicans P37005]	99.7	sp|O43125|CSH3_SCHPO	sp|O43125|CSH3_SCHPO Protein csh3 OS=Schizosaccharomyces pombe (strain 972 / ATCC 24843) GN=csh3 PE=2 SV=1	62.1	_	_	_	_	_	_	GO:0030036|actin cytoskeleton organization	GO:0005737|cytoplasm;GO:0005829|cytosol	_	_	_	_	m.617|CAALFM_C106690WA:1-924(+)	3prime_partial	PF00018.25|SH3_1|SH3 domain|XM_713738.2|m.617:20-61;PF07653.14|SH3_2|Variant SH3 domain|XM_713738.2|m.617:13-65
CAALFM_C106700WA	1584	XP_718829.2	XP_718829.2 hypothetical protein CAALFM_C106700WA [Candida albicans SC5314]	99.6	_	_	_	_	_	_	_	_	_	_	_	_	_	_	_	m.618|CAALFM_C106700WA:1-1584(+)	complete	_
CAALFM_C106710WA	1032	XP_718828.1	XP_718828.1 TFIIH complex serine/threonine-protein kinase subunit [Candida albicans SC5314]	99.7	sp|P06242|KIN28_YEAST	sp|P06242|KIN28_YEAST Serine/threonine-protein kinase KIN28 OS=Saccharomyces cerevisiae (strain ATCC 204508 / S288c) GN=KIN28 PE=1 SV=1	84.6	_	_	_	_	_	_	GO:0006360|transcription by RNA polymerase I;GO:0006366|transcription by RNA polymerase II;GO:0006370|7-methylguanosine mRNA capping;GO:0007049|cell cycle;GO:0045944|positive regulation of transcription by RNA polymerase II;GO:0051301|cell division;GO:0070816|phosphorylation of RNA polymerase II C-terminal domain;GO:1900018|phosphorylation of RNA polymerase II C-terminal domain serine 5 residues …	GO:0005634|nucleus;GO:0005675|transcription factor TFIIH holo complex;GO:0005829|cytosol;GO:0070985|transcription factor TFIIK complex	GO:0004693|cyclin-dependent protein serine/threonine kinase activity;GO:0005524|ATP binding;GO:0008353|RNA polymerase II CTD heptapeptide repeat kinase activity	ko:K02202	CDK7	path:ko03022;path:ko03420;path:ko04110	m.619|CAALFM_C106710WA:1-1032(+)	complete	PF00069.22|Pkinase|Protein kinase domain|XM_713735.2|m.619:24-307;PF07714.14|Pkinase_Tyr|Protein tyrosine kinase|XM_713735.2|m.619:26-217
CAALFM_C106720CA	1203	XP_718827.2	XP_718827.2 hypothetical protein CAALFM_C106720CA [Candida albicans SC5314]	99.8	sp|Q9LES4|L2HDH_ARATH	sp|Q9LES4|L2HDH_ARATH L-2-hydroxyglutarate dehydrogenase, mitochondrial OS=Arabidopsis thaliana GN=L2HGDH PE=1 SV=1	52.8	_	_	_	_	_	_		GO:0005739|mitochondrion	GO:0003973|(S)-2-hydroxy-acid oxidase activity;GO:0047545|2-hydroxyglutarate dehydrogenase activity;GO:0071949|FAD binding	_	_	_	m.620|CAALFM_C106720CA:1-1203(+)	complete	PF01266.21|DAO|FAD dependent oxidoreductase|XM_713734.2|m.620:24-396;PF13450.3|NAD_binding_8|NAD(P)-binding Rossmann-like domain|XM_713734.2|m.620:25-65
CAALFM_C106730WA	711	XP_718826.2	XP_718826.2 Rho family GTPase [Candida albicans SC5314]	100.0	sp|P62998|RAC1_BOVIN	sp|P62998|RAC1_BOVIN Ras-related C3 botulinum toxin substrate 1 OS=Bos taurus GN=RAC1 PE=1 SV=1	83.8	_	_	_	_	_	_	GO:0001934|positive regulation of protein phosphorylation;GO:0007264|small GTPase mediated signal transduction;GO:0030334|regulation of cell migration;GO:0048870|cell motility;GO:0071526|semaphorin-plexin signaling pathway	GO:0005829|cytosol;GO:0005886|plasma membrane;GO:0016020|membrane;GO:0042470|melanosome	GO:0003924|GTPase activity;GO:0005525|GTP binding;GO:0051022|Rho GDP-dissociation inhibitor binding	ko:K04392	RAC1	path:ko04010;path:ko04013;path:ko04014;path:ko04015;path:ko04024;path:ko04062;path:ko04071;path:ko04145;path:ko04151;path:ko04310;path:ko04360;path:ko04370;path:ko04380;path:ko04510;path:ko04520;path:ko04530;path:ko04620;path:ko04650;path:ko04662;path:ko04664;path:ko04666;path:ko04670;path:ko04722;path:ko04810;path:ko04932;path:ko04933;path:ko04972;path:ko05014;path:ko05100;path:ko05120;path:ko05…	m.621|CAALFM_C106730WA:1-711(+)	complete	PF00071.19|Ras|Ras family|XM_713733.2|m.621:5-178;PF08477.10|Roc|Ras of Complex, Roc, domain of DAPkinase|XM_713733.2|m.621:5-119;PF00025.18|Arf|ADP-ribosylation factor family|XM_713733.2|m.621:2-172
CAALFM_C106740CA	630	XP_002417291.1	XP_002417291.1 conserved hypothetical protein [Candida dubliniensis CD36]	97.6	sp|Q07623|NOP6_YEAST	sp|Q07623|NOP6_YEAST Nucleolar protein 6 OS=Saccharomyces cerevisiae (strain ATCC 204508 / S288c) GN=NOP6 PE=1 SV=1	78.5	_	_	_	_	_	_	GO:0006364|rRNA processing;GO:0042274|ribosomal small subunit biogenesis	GO:0005730|nucleolus;GO:0030686|90S preribosome	GO:0019843|rRNA binding;GO:0030515|snoRNA binding	ko:K14789	NOP6		m.622|CAALFM_C106740CA:1-630(+)	complete	PF00076.19|RRM_1|RNA recognition motif. (a.k.a. RRM, RBD, or RNP domain)|XM_713732.2|m.622:82-148
CAALFM_C106750WA	387	KHC57621.1	KHC57621.1 hypothetical protein MEW_00657 [Candida albicans P60002]	92.2	_	_	_	_	_	_	_	_	_	_	_	_	_	_	_	m.623|CAALFM_C106750WA:1-387(+)	complete	_
CAALFM_C106760CA	1607	KGU17409.1	KGU17409.1 pre-rRNA-processing protein IPI3 [Candida albicans 19F]	100.0	sp|Q5AB15|IPI3_CANAL	sp|Q5AB15|IPI3_CANAL Pre-rRNA-processing protein IPI3 OS=Candida albicans (strain SC5314 / ATCC MYA-2876) GN=IPI3 PE=3 SV=2	99.6	_	_	_	_	_	_	GO:0006364|rRNA processing	GO:0005634|nucleus	_	ko:K14829	IPI3		_	_	_
CAALFM_C106770WA	1524	XP_718822.2	XP_718822.2 putative oxidoreductase [Candida albicans SC5314]	99.0	sp|P53878|YNS1_YEAST	sp|P53878|YNS1_YEAST Uncharacterized oxidoreductase YNL181W OS=Saccharomyces cerevisiae (strain ATCC 204508 / S288c) GN=YNL181W PE=1 SV=2	63.7	_	_	_	_	_	_		GO:0005789|endoplasmic reticulum membrane;GO:0016021|integral component of membrane	GO:0016491|oxidoreductase activity;GO:0016726|oxidoreductase activity, acting on CH or CH2 groups, NAD or NADP as acceptor	_	_	_	m.625|CAALFM_C106770WA:1-1524(+)	complete	PF00106.22|adh_short|short chain dehydrogenase|XM_713729.2|m.625:94-224;PF13561.3|adh_short_C2|Enoyl-(Acyl carrier protein) reductase|XM_713729.2|m.625:100-222;PF08659.7|KR|KR domain|XM_713729.2|m.625:96-185
CAALFM_C106780WA	2502	KGR21692.1	KGR21692.1 hypothetical protein MG3_00699 [Candida albicans P78048]	96.5	sp|P22211|NPR1_YEAST	sp|P22211|NPR1_YEAST Nitrogen permease reactivator protein OS=Saccharomyces cerevisiae (strain ATCC 204508 / S288c) GN=NPR1 PE=1 SV=2	59.3	_	_	_	_	_	_	GO:0006468|protein phosphorylation;GO:0006808|regulation of nitrogen utilization;GO:0022898|regulation of transmembrane transporter activity;GO:0035556|intracellular signal transduction;GO:0045806|negative regulation of endocytosis;GO:0090153|regulation of sphingolipid biosynthetic process	GO:0005634|nucleus;GO:0005737|cytoplasm;GO:0005794|Golgi apparatus;GO:0005886|plasma membrane	GO:0004674|protein serine/threonine kinase activity;GO:0005524|ATP binding	_	_	_	m.626|CAALFM_C106780WA:1-2502(+)	complete	PF00069.22|Pkinase|Protein kinase domain|XM_713728.2|m.626:459-788;PF07714.14|Pkinase_Tyr|Protein tyrosine kinase|XM_713728.2|m.626:460-654
CAALFM_C106790CA	432	XP_718820.1	XP_718820.1 mitochondrial 54S ribosomal protein YmL19 [Candida albicans SC5314]	100.0	sp|P53875|RM19_YEAST	sp|P53875|RM19_YEAST 54S ribosomal protein L19, mitochondrial OS=Saccharomyces cerevisiae (strain ATCC 204508 / S288c) GN=MRPL19 PE=1 SV=1	76.8	_	_	_	_	_	_	GO:0000027|ribosomal large subunit assembly;GO:0006412|translation;GO:0032543|mitochondrial translation	GO:0005762|mitochondrial large ribosomal subunit	GO:0003735|structural constituent of ribosome;GO:0019843|rRNA binding	ko:K02867	RP-L11, MRPL11, rplK	path:ko03010	m.627|CAALFM_C106790CA:1-432(+)	complete	PF00298.16|Ribosomal_L11|Ribosomal protein L11, RNA binding domain|XM_713727.1|m.627:71-141;PF03946.11|Ribosomal_L11_N|Ribosomal protein L11, N-terminal domain|XM_713727.1|m.627:8-66
CAALFM_C106800WA	1176	XP_718819.2	XP_718819.2 decapping nuclease [Candida albicans SC5314]	100.0	sp|Q5AAT0|DXO_CANAL	sp|Q5AAT0|DXO_CANAL Decapping nuclease RAI1 OS=Candida albicans (strain SC5314 / ATCC MYA-2876) GN=RAI1 PE=1 SV=4	100.0	_	_	_	_	_	_	GO:0006353|DNA-templated transcription, termination;GO:0006355|regulation of transcription, DNA-templated;GO:0006364|rRNA processing;GO:0006397|mRNA processing	GO:0005634|nucleus	GO:0000166|nucleotide binding;GO:0003723|RNA binding;GO:0004518|nuclease activity;GO:0046872|metal ion binding	ko:K14845	RAI1, DOM3Z		m.628|CAALFM_C106800WA:1-1176(+)	complete	PF08652.8|RAI1|RAI1 like PD-(D/E)XK nuclease|XM_713726.2|m.628:224-291
CAALFM_C106810WA	1458	XP_718818.1	XP_718818.1 catalase A [Candida albicans SC5314]	100.0	sp|O13289|CATA_CANAL	sp|O13289|CATA_CANAL Peroxisomal catalase OS=Candida albicans (strain SC5314 / ATCC MYA-2876) GN=CAT1 PE=2 SV=5	100.0	_	_	_	_	_	_	GO:0009267|cellular response to starvation;GO:0009405|pathogenesis;GO:0030447|filamentous growth;GO:0036170|filamentous growth of a population of unicellular organisms in response to starvation;GO:0036171|filamentous growth of a population of unicellular organisms in response to chemical stimulus;GO:0042542|response to hydrogen peroxide;GO:0042743|hydrogen peroxide metabolic process;GO:0042744|hy…	GO:0005777|peroxisome;GO:0009277|fungal-type cell wall	GO:0004096|catalase activity;GO:0020037|heme binding;GO:0046872|metal ion binding	ko:K03781	katE, CAT, catB, srpA	path:ko00380;path:ko00630;path:ko01110;path:ko01130;path:ko01200;path:ko04011;path:ko04016;path:ko04068;path:ko04146;path:ko04211;path:ko04212;path:ko04213;path:ko05014	m.629|CAALFM_C106810WA:1-1458(+)	complete	PF00199.16|Catalase|Catalase|XM_713725.2|m.629:6-386;PF06628.9|Catalase-rel|Catalase-related immune-responsive|XM_713725.2|m.629:419-477
CAALFM_C106820WA	993	XP_718816.1	XP_718816.1 hypothetical protein CAALFM_C106820WA [Candida albicans SC5314]	99.7	_	_	_	_	_	_	_	_	_	_	_	_	_	_	_	m.630|CAALFM_C106820WA:1-993(+)	complete	_
CAALFM_C106830WA	64	_	_	_	_	_	_	_	_	_	_	_	_	_	_	_	_	_	_	_	_	_
CAALFM_C106840CA	294	XP_019330662.1	XP_019330662.1 hypothetical protein CAALFM_C106840CA [Candida albicans SC5314]	99.0	_	_	_	_	_	_	_	_	_	_	_	_	ko:K18188	PET117		_	_	_
CAALFM_C106850WA	2055	KHC57630.1	KHC57630.1 hypothetical protein MEW_00666 [Candida albicans P60002]	98.7	sp|P40186|PCL7_YEAST	sp|P40186|PCL7_YEAST PHO85 cyclin-7 OS=Saccharomyces cerevisiae (strain ATCC 204508 / S288c) GN=PCL7 PE=1 SV=3	68.5	_	_	_	_	_	_	GO:0000079|regulation of cyclin-dependent protein serine/threonine kinase activity;GO:0005977|glycogen metabolic process;GO:0005979|regulation of glycogen biosynthetic process;GO:0005981|regulation of glycogen catabolic process;GO:0007049|cell cycle;GO:0031647|regulation of protein stability;GO:0051301|cell division	GO:0000307|cyclin-dependent protein kinase holoenzyme complex;GO:0005634|nucleus;GO:0005737|cytoplasm	GO:0016538|cyclin-dependent protein serine/threonine kinase regulator activity;GO:0019901|protein kinase binding	_	_	_	m.631|CAALFM_C106850WA:1-2055(+)	complete	PF08613.8|Cyclin|Cyclin|XM_713721.2|m.631:469-639
CAALFM_C106860WA	1494	XP_718813.1	XP_718813.1 hypothetical protein CAALFM_C106860WA [Candida albicans SC5314]	99.6	_	_	_	_	_	_	_	_	_	_	_	_	_	_	_	m.632|CAALFM_C106860WA:1-1494(+)	complete	PF04479.10|RTA1|RTA1 like protein|XM_713720.1|m.632:152-398
CAALFM_C106870CA	204	XP_019330663.1	XP_019330663.1 hypothetical protein CAALFM_C106870CA [Candida albicans SC5314]	100.0	_	_	_	_	_	_	_	_	_	_	_	_	_	_	_	_	_	_
CAALFM_C106880CA	2829	XP_019330664.1	XP_019330664.1 Spo22p [Candida albicans SC5314]	99.3	_	_	_	_	_	_	_	_	_	_	_	_	_	_	_	m.633|CAALFM_C106880CA:1-2829(+)	complete	PF08631.7|SPO22|Meiosis protein SPO22/ZIP4 like|XM_019475119.1|m.633:189-452
CAALFM_C106890CA	369	XP_019330665.1	XP_019330665.1 ribosomal 60S subunit protein L34B [Candida albicans SC5314]	100.0	sp|P87262|RL34A_YEAST	sp|P87262|RL34A_YEAST 60S ribosomal protein L34-A OS=Saccharomyces cerevisiae (strain ATCC 204508 / S288c) GN=RPL34A PE=1 SV=1	89.3	_	_	_	_	_	_	GO:0002181|cytoplasmic translation;GO:0006412|translation;GO:0042254|ribosome biogenesis	GO:0022625|cytosolic large ribosomal subunit;GO:0030687|preribosome, large subunit precursor	GO:0003723|RNA binding;GO:0003735|structural constituent of ribosome	ko:K02915	RP-L34e, RPL34	path:ko03010	m.634|CAALFM_C106890CA:1-369(+)	complete	PF01199.15|Ribosomal_L34e|Ribosomal protein L34e|XM_019475120.1|m.634:1-94
CAALFM_C106900CA	471	XP_019330666.1	XP_019330666.1 isoleucine biosynthesis protein [Candida albicans SC5314]	100.0	sp|P40185|MMF1_YEAST	sp|P40185|MMF1_YEAST Protein MMF1, mitochondrial OS=Saccharomyces cerevisiae (strain ATCC 204508 / S288c) GN=MMF1 PE=1 SV=1	76.1	_	_	_	_	_	_	GO:0009097|isoleucine biosynthetic process;GO:0032543|mitochondrial translation	GO:0005759|mitochondrial matrix	_	_	_	_	m.635|CAALFM_C106900CA:1-471(+)	complete	PF01042.18|Ribonuc_L-PSP|Endoribonuclease L-PSP|XM_019475121.1|m.635:31-149
CAALFM_C106910CA	2697	KHC40711.1	KHC40711.1 hypothetical protein MGO_00660 [Candida albicans P76055]	99.1	_	_	_	_	_	_	_	_	_	_	_	_	_	_	_	m.636|CAALFM_C106910CA:1-2697(+)	complete	_
CAALFM_C106920CA	1356	XP_718808.2	XP_718808.2 hypothetical protein CAALFM_C106920CA [Candida albicans SC5314]	99.3	_	_	_	_	_	_	_	_	_	_	_	_	_	_	_	m.637|CAALFM_C106920CA:1-1356(+)	complete	_
CAALFM_C106930WA	3798	XP_718807.2	XP_718807.2 Pga63p [Candida albicans SC5314]	99.8	sp|Q5AAU3|SEC31_CANAL	sp|Q5AAU3|SEC31_CANAL Protein transport protein SEC31 OS=Candida albicans (strain SC5314 / ATCC MYA-2876) GN=PGA63 PE=3 SV=2	99.8	_	_	_	_	_	_	GO:0007155|cell adhesion;GO:0015031|protein transport;GO:0016192|vesicle-mediated transport	GO:0005789|endoplasmic reticulum membrane;GO:0012507|ER to Golgi transport vesicle membrane;GO:0015629|actin cytoskeleton	GO:0005198|structural molecule activity	ko:K14005	SEC31	path:ko04141	m.638|CAALFM_C106930WA:1-3798(+)	complete	PF00400.29|WD40|WD domain, G-beta repeat|XM_713714.2|m.638:117-147;PF00400.29|WD40|WD domain, G-beta repeat|XM_713714.2|m.638:251-287;PF07304.8|SRA1|Steroid receptor RNA activator (SRA1)|XM_713714.2|m.638:1129-1259
CAALFM_C106940CA	3237	XP_718804.2	XP_718804.2 alpha,alpha-trehalase [Candida albicans SC5314]	99.7	sp|Q5AAU5|ATC1_CANAL	sp|Q5AAU5|ATC1_CANAL Cell wall acid trehalase ATC1 OS=Candida albicans (strain SC5314 / ATCC MYA-2876) GN=ATC1 PE=1 SV=2	99.7	_	_	_	_	_	_	GO:0005993|trehalose catabolic process;GO:0009405|pathogenesis	GO:0005576|extracellular region;GO:0009277|fungal-type cell wall	GO:0004555|alpha,alpha-trehalase activity;GO:0030246|carbohydrate binding	_	_	_	m.640|CAALFM_C106940CA:1-3237(+)	complete	PF03632.12|Glyco_hydro_65m|Glycosyl hydrolase family 65 central catalytic domain|XM_713711.2|m.640:442-632;PF03636.12|Glyco_hydro_65N|Glycosyl hydrolase family 65, N-terminal domain|XM_713711.2|m.640:119-378
CAALFM_C106950CA	73	_	_	_	_	_	_	_	_	_	_	_	_	_	_	_	_	_	_	_	_	_
CAALFM_C106960WA	903	XP_718803.1	XP_718803.1 translation initiation factor eIF2 subunit alpha [Candida albicans SC5314]	100.0	sp|P20459|IF2A_YEAST	sp|P20459|IF2A_YEAST Eukaryotic translation initiation factor 2 subunit alpha OS=Saccharomyces cerevisiae (strain ATCC 204508 / S288c) GN=SUI2 PE=1 SV=1	89.1	_	_	_	_	_	_	GO:0001731|formation of translation preinitiation complex;GO:0006413|translational initiation	GO:0005840|ribosome;GO:0005850|eukaryotic translation initiation factor 2 complex;GO:0005851|eukaryotic translation initiation factor 2B complex;GO:0010494|cytoplasmic stress granule;GO:0033290|eukaryotic 48S preinitiation complex;GO:0043614|multi-eIF complex	GO:0003743|translation initiation factor activity;GO:0043022|ribosome binding	ko:K03237	EIF2S1	path:ko03013;path:ko04138;path:ko04140;path:ko04141;path:ko04210;path:ko04932;path:ko05160;path:ko05162;path:ko05164;path:ko05168	m.641|CAALFM_C106960WA:1-903(+)	complete	PF07541.9|EIF_2_alpha|Eukaryotic translation initiation factor 2 alpha subunit|XM_713710.2|m.641:126-237;PF00575.20|S1|S1 RNA binding domain|XM_713710.2|m.641:14-88
CAALFM_C106970CA	1656	KGQ91306.1	KGQ91306.1 hypothetical protein MEO_00678 [Candida albicans P94015]	99.8	_	_	_	_	_	_	_	_	_	_	_	_	_	_	_	m.642|CAALFM_C106970CA:1-1656(+)	complete	PF13516.3|LRR_6|Leucine Rich repeat|XM_713708.2|m.642:350-363;PF13516.3|LRR_6|Leucine Rich repeat|XM_713708.2|m.642:490-501;PF05725.9|FNIP|FNIP Repeat|XM_713708.2|m.642:366-402;PF13306.3|LRR_5|Leucine rich repeats (6 copies)|XM_713708.2|m.642:256-331;PF13306.3|LRR_5|Leucine rich repeats (6 copies)|XM_713708.2|m.642:436-518
CAALFM_C106980CA	1434	XP_718799.2	XP_718799.2 hypothetical protein CAALFM_C106980CA [Candida albicans SC5314]	99.6	sp|P36032|MCH2_YEAST	sp|P36032|MCH2_YEAST Probable transporter MCH2 OS=Saccharomyces cerevisiae (strain ATCC 204508 / S288c) GN=MCH2 PE=1 SV=2	62.3	_	_	_	_	_	_	GO:0006810|transport;GO:0034220|ion transmembrane transport	GO:0016020|membrane;GO:0071627|integral component of fungal-type vacuolar membrane	GO:0005215|transporter activity;GO:0015293|symporter activity	_	_	_	m.643|CAALFM_C106980CA:1-1434(+)	complete	PF07690.13|MFS_1|Major Facilitator Superfamily|XM_713706.2|m.643:51-391
CAALFM_C106990CA	85	_	_	_	_	_	_	_	_	_	_	_	_	_	_	_	_	_	_	_	_	_
CAALFM_C107000WA	2280	XP_718798.2	XP_718798.2 Mef2p [Candida albicans SC5314]	99.7	sp|Q5AAV3|RRF2M_CANAL	sp|Q5AAV3|RRF2M_CANAL Ribosome-releasing factor 2, mitochondrial OS=Candida albicans (strain SC5314 / ATCC MYA-2876) GN=MEF2 PE=3 SV=2	99.7	_	_	_	_	_	_	GO:0006412|translation;GO:0032790|ribosome disassembly	GO:0005739|mitochondrion	GO:0003924|GTPase activity;GO:0005525|GTP binding	ko:K02355	fusA, GFM, EFG		m.644|CAALFM_C107000WA:1-2280(+)	complete	PF00009.24|GTP_EFTU|Elongation factor Tu GTP binding domain|XM_713705.2|m.644:1-265;PF14492.3|EFG_II|Elongation Factor G, domain II|XM_713705.2|m.644:405-478;PF00679.21|EFG_C|Elongation factor G C-terminus|XM_713705.2|m.644:699-750;PF03144.22|GTP_EFTU_D2|Elongation factor Tu domain 2|XM_713705.2|m.644:316-381
CAALFM_C107010WA	957	XP_718795.1	XP_718795.1 hypothetical protein CAALFM_C107010WA [Candida albicans SC5314]	99.7	_	_	_	_	_	_	_	_	_	_	_	_	_	_	_	m.645|CAALFM_C107010WA:1-957(+)	complete	_
CAALFM_C107020CA	2937	XP_718793.1	XP_718793.1 Put3p [Candida albicans SC5314]	99.8	sp|P25502|PUT3_YEAST	sp|P25502|PUT3_YEAST Proline utilization trans-activator OS=Saccharomyces cerevisiae (strain ATCC 204508 / S288c) GN=PUT3 PE=1 SV=1	57.6	_	_	_	_	_	_	GO:0000972|transcription-dependent tethering of RNA polymerase II gene DNA at nuclear periphery;GO:0006560|proline metabolic process;GO:0045944|positive regulation of transcription by RNA polymerase II;GO:2001158|positive regulation of proline catabolic process to glutamate	GO:0005634|nucleus	GO:0000978|RNA polymerase II proximal promoter sequence-specific DNA binding;GO:0008270|zinc ion binding	ko:K09248	PUT3		m.646|CAALFM_C107020CA:1-2937(+)	complete	PF04082.15|Fungal_trans|Fungal specific transcription factor domain|XM_713700.1|m.646:369-632;PF00172.15|Zn_clus|Fungal Zn(2)-Cys(6) binuclear cluster domain|XM_713700.1|m.646:67-101
CAALFM_C107030CA	1077	XP_718792.2	XP_718792.2 Rbt4p [Candida albicans SC5314]	100.0	sp|Q5AB48|RBT4_CANAL	sp|Q5AB48|RBT4_CANAL Secreted protein RBT4 OS=Candida albicans (strain SC5314 / ATCC MYA-2876) GN=RBT4 PE=1 SV=3	100.0	_	_	_	_	_	_	GO:0009405|pathogenesis;GO:0035690|cellular response to drug	GO:0005576|extracellular region;GO:0009986|cell surface	_	_	_	_	m.647|CAALFM_C107030CA:1-1077(+)	complete	PF00188.23|CAP|Cysteine-rich secretory protein family|XM_713699.2|m.647:216-332
CAALFM_C107040CA	954	XP_718791.1	XP_718791.1 hypothetical protein CAALFM_C107040CA [Candida albicans SC5314]	98.4	sp|Q5AB49|Y6200_CANAL	sp|Q5AB49|Y6200_CANAL Probable pathogenesis-related protein CaO19.6200 OS=Candida albicans (strain SC5314 / ATCC MYA-2876) GN=CAALFM_C107040CA PE=2 SV=1	98.4	_	_	_	_	_	_	GO:0009405|pathogenesis	GO:0005576|extracellular region	_	_	_	_	m.649|CAALFM_C107040CA:1-954(+)	complete	PF00188.23|CAP|Cysteine-rich secretory protein family|XM_713698.1|m.649:187-297
CAALFM_C107050CA	2160	XP_718790.1	XP_718790.1 ATP-dependent 5'-3' DNA helicase [Candida albicans SC5314]	99.9	sp|P34243|HCS1_YEAST	sp|P34243|HCS1_YEAST DNA polymerase alpha-associated DNA helicase A OS=Saccharomyces cerevisiae (strain ATCC 204508 / S288c) GN=HCS1 PE=1 SV=1	62.6	_	_	_	_	_	_	GO:0006273|lagging strand elongation	GO:0005737|cytoplasm;GO:0033203|DNA helicase A complex	GO:0003677|DNA binding;GO:0005524|ATP binding	ko:K19783	HCS1		m.650|CAALFM_C107050CA:1-2160(+)	complete	PF13087.3|AAA_12|AAA domain|XM_713697.1|m.650:468-676;PF13086.3|AAA_11|AAA domain|XM_713697.1|m.650:221-449;PF13245.3|AAA_19|Part of AAA domain|XM_713697.1|m.650:232-286;PF13604.3|AAA_30|AAA domain|XM_713697.1|m.650:222-286;PF04851.12|ResIII|Type III restriction enzyme, res subunit|XM_713697.1|m.650:222-413
CAALFM_C107060CA	312	XP_019330667.1	XP_019330667.1 hypothetical protein CAALFM_C107060CA [Candida albicans SC5314]	98.1	_	_	_	_	_	_	_	_	_	_	_	_	_	_	_	m.651|CAALFM_C107060CA:1-312(+)	complete	PF08520.7|DUF1748|Fungal protein of unknown function (DUF1748)|XM_019475122.1|m.651:3-70
CAALFM_C107070CA	1650	XP_718788.1	XP_718788.1 DExD/H-box ATP-dependent RNA helicase [Candida albicans SC5314]	99.5	sp|Q5AAW3|DHH1_CANAL	sp|Q5AAW3|DHH1_CANAL ATP-dependent RNA helicase DHH1 OS=Candida albicans (strain SC5314 / ATCC MYA-2876) GN=DHH1 PE=3 SV=1	99.5	_	_	_	_	_	_	GO:0006397|mRNA processing;GO:0006417|regulation of translation;GO:0051028|mRNA transport	GO:0000932|P-body;GO:0010494|cytoplasmic stress granule	GO:0003723|RNA binding;GO:0004386|helicase activity;GO:0005524|ATP binding	ko:K12614	DDX6, RCK, DHH1	path:ko03018	m.652|CAALFM_C107070CA:1-1650(+)	complete	PF00270.26|DEAD|DEAD/DEAH box helicase|XM_713695.1|m.652:55-218;PF00271.28|Helicase_C|Helicase conserved C-terminal domain|XM_713695.1|m.652:255-362
CAALFM_C107080WA	567	XP_718787.1	XP_718787.1 hypothetical protein CAALFM_C107080WA [Candida albicans SC5314]	100.0	_	_	_	_	_	_	_	_	_	_	_	_	_	_	_	m.654|CAALFM_C107080WA:1-567(+)	complete	_
CAALFM_C107090CA	2235	RLP61990.1	RLP61990.1 hypothetical protein L150_00683 [Candida albicans Ca529L]	99.2	sp|O94443|YFE9_SCHPO	sp|O94443|YFE9_SCHPO Uncharacterized exonuclease C637.09 OS=Schizosaccharomyces pombe (strain 972 / ATCC 24843) GN=SPAC637.09 PE=3 SV=2	46.9	_	_	_	_	_	_	GO:0000467|exonucleolytic trimming to generate mature 3'-end of 5.8S rRNA from tricistronic rRNA transcript (SSU-rRNA, 5.8S rRNA, LSU-rRNA);GO:0034415|tRNA 3'-trailer cleavage, exonucleolytic;GO:0034476|U5 snRNA 3'-end processing	GO:0005634|nucleus	GO:0000175|3'-5'-exoribonuclease activity;GO:0003676|nucleic acid binding	ko:K14570	REX1, REXO1, RNH70	path:ko03008	m.655|CAALFM_C107090CA:1-2235(+)	complete	PF00929.21|RNase_T|Exonuclease|XM_713693.2|m.655:361-489
CAALFM_C107100CA	942	XP_718785.2	XP_718785.2 hypothetical protein CAALFM_C107100CA [Candida albicans SC5314]	99.7	_	_	_	_	_	_	_	_	_	_	_	_	_	_	_	m.656|CAALFM_C107100CA:1-942(+)	complete	_
CAALFM_C107110WA	3783	XP_718784.2	XP_718784.2 Taf145p [Candida albicans SC5314]	99.7	sp|Q09813|T111_SCHPO	sp|Q09813|T111_SCHPO Putative transcription initiation factor TFIID 111 kDa subunit OS=Schizosaccharomyces pombe (strain 972 / ATCC 24843) GN=SPAC2G11.14 PE=1 SV=1	50.4	_	_	_	_	_	_	GO:0006367|transcription initiation from RNA polymerase II promoter;GO:0045944|positive regulation of transcription by RNA polymerase II	GO:0005669|transcription factor TFIID complex	GO:0004402|histone acetyltransferase activity;GO:0008270|zinc ion binding;GO:0017025|TBP-class protein binding;GO:0043565|sequence-specific DNA binding	ko:K03125	TAF1	path:ko03022	m.657|CAALFM_C107110WA:1-3783(+)	complete	PF12157.5|DUF3591|Protein of unknown function (DUF3591)|XM_713691.2|m.657:492-1001;PF15288.3|zf-CCHC_6|Zinc knuckle|XM_713691.2|m.657:1189-1212
CAALFM_C107120WA	1824	XP_713900.1	XP_713900.1 Gap4p [Candida albicans SC5314]	100.0	sp|Q59WB3|GAP4_CANAL	sp|Q59WB3|GAP4_CANAL S-adenosylmethionine permease GAP4 OS=Candida albicans (strain SC5314 / ATCC MYA-2876) GN=GAP4 PE=2 SV=1	100.0	_	_	_	_	_	_	GO:0003333|amino acid transmembrane transport;GO:0015805|S-adenosyl-L-methionine transport	GO:0005886|plasma membrane;GO:0016021|integral component of membrane	GO:0015171|amino acid transmembrane transporter activity	ko:K16261	YAT		m.658|CAALFM_C107120WA:1-1824(+)	complete	PF00324.18|AA_permease|Amino acid permease|XM_708807.2|m.658:107-558;PF13520.3|AA_permease_2|Amino acid permease|XM_708807.2|m.658:109-537
CAALFM_C107130CA	1806	KHC68876.1	KHC68876.1 hypothetical protein MGE_00703 [Candida albicans P75010]	94.3	_	_	_	_	_	_	_	_	_	_	_	_	_	_	_	m.659|CAALFM_C107130CA:1-1806(+)	complete	_
CAALFM_C107140CA	3135	XP_713895.1	XP_713895.1 GTPase [Candida albicans SC5314]	99.7	sp|P53893|RIA1_YEAST	sp|P53893|RIA1_YEAST Ribosome assembly protein 1 OS=Saccharomyces cerevisiae (strain ATCC 204508 / S288c) GN=RIA1 PE=1 SV=1	60.4	_	_	_	_	_	_	GO:0042256|mature ribosome assembly	GO:0005737|cytoplasm;GO:0005829|cytosol	GO:0003924|GTPase activity;GO:0005525|GTP binding	ko:K14536	RIA1	path:ko03008	m.660|CAALFM_C107140CA:1-3135(+)	complete	PF00009.24|GTP_EFTU|Elongation factor Tu GTP binding domain|XM_708802.1|m.660:17-257;PF00679.21|EFG_C|Elongation factor G C-terminus|XM_708802.1|m.660:909-987;PF14492.3|EFG_II|Elongation Factor G, domain II|XM_708802.1|m.660:621-693;PF03144.22|GTP_EFTU_D2|Elongation factor Tu domain 2|XM_708802.1|m.660:517-599
CAALFM_C107150WA	243	XP_019330668.1	XP_019330668.1 hypothetical protein CAALFM_C107150WA [Candida albicans SC5314]	100.0	_	_	_	_	_	_	_	_	_	_	_	_	_	_	_	_	_	_
CAALFM_C107160CA	207	XP_019330669.1	XP_019330669.1 hypothetical protein CAALFM_C107160CA [Candida albicans SC5314]	100.0	_	_	_	_	_	_	_	_	_	_	_	_	_	_	_	_	_	_
CAALFM_C107170CA	1701	XP_713894.1	XP_713894.1 Zcf23p [Candida albicans SC5314]	98.8	sp|Q59WB9|GSM1_CANAL	sp|Q59WB9|GSM1_CANAL Glucose starvation modulator protein 1 OS=Candida albicans (strain SC5314 / ATCC MYA-2876) GN=ZCF23 PE=3 SV=1	98.8	_	_	_	_	_	_	GO:0006351|transcription, DNA-templated	GO:0005634|nucleus	GO:0000981|DNA-binding transcription factor activity, RNA polymerase II-specific;GO:0003677|DNA binding;GO:0008270|zinc ion binding	_	_	_	m.661|CAALFM_C107170CA:1-1701(+)	complete	PF00172.15|Zn_clus|Fungal Zn(2)-Cys(6) binuclear cluster domain|XM_708801.1|m.661:18-54
CAALFM_C107180WA	747	XP_713893.1	XP_713893.1 copper chaperone [Candida albicans SC5314]	100.0	sp|Q6BK66|CCS1_DEBHA	sp|Q6BK66|CCS1_DEBHA Superoxide dismutase 1 copper chaperone OS=Debaryomyces hansenii (strain ATCC 36239 / CBS 767 / JCM 1990 / NBRC 0083 / IGC 2968) GN=CCS1 PE=3 SV=2	84.7	_	_	_	_	_	_	GO:0006801|superoxide metabolic process;GO:0015680|protein maturation by copper ion transfer	GO:0005634|nucleus;GO:0005743|mitochondrial inner membrane;GO:0005829|cytosol	GO:0016532|superoxide dismutase copper chaperone activity	ko:K04569	CCS	path:ko05014	m.662|CAALFM_C107180WA:1-747(+)	complete	PF00403.23|HMA|Heavy-metal-associated domain|XM_708800.1|m.662:8-65
CAALFM_C107190WA	2466	KHC68882.1	KHC68882.1 hypothetical protein MGE_00709 [Candida albicans P75010]	97.6	_	_	_	_	_	_	_	_	_	_	_	_	_	_	_	m.663|CAALFM_C107190WA:1-2466(+)	complete	PF10428.6|SOG2|RAM signalling pathway protein|XM_708799.2|m.663:364-550;PF10428.6|SOG2|RAM signalling pathway protein|XM_708799.2|m.663:551-710;PF13855.3|LRR_8|Leucine rich repeat|XM_708799.2|m.663:54-112
CAALFM_C107200WA	900	XP_713891.1	XP_713891.1 organic acid transporter [Candida albicans SC5314]	100.0	sp|P32331|YMC1_YEAST	sp|P32331|YMC1_YEAST Carrier protein YMC1, mitochondrial OS=Saccharomyces cerevisiae (strain ATCC 204508 / S288c) GN=YMC1 PE=3 SV=2	71.8	_	_	_	_	_	_	GO:0006783|heme biosynthetic process;GO:0006839|mitochondrial transport;GO:1904983|glycine import into mitochondrion	GO:0005739|mitochondrion;GO:0005743|mitochondrial inner membrane;GO:0016021|integral component of membrane	GO:0005342|organic acid transmembrane transporter activity;GO:0015187|glycine transmembrane transporter activity	ko:K15109	SLC25A20_29, CACT, CACL, CRC1		m.664|CAALFM_C107200WA:1-900(+)	complete	PF00153.24|Mito_carr|Mitochondrial carrier protein|XM_708798.1|m.664:15-103;PF00153.24|Mito_carr|Mitochondrial carrier protein|XM_708798.1|m.664:109-195;PF00153.24|Mito_carr|Mitochondrial carrier protein|XM_708798.1|m.664:209-298
CAALFM_C107210CA	1743	XP_713890.1	XP_713890.1 hypothetical protein CAALFM_C107210CA [Candida albicans SC5314]	99.8	sp|Q9C0V1|AMT1_SCHPO	sp|Q9C0V1|AMT1_SCHPO Ammonium transporter 1 OS=Schizosaccharomyces pombe (strain 972 / ATCC 24843) GN=amt1 PE=3 SV=1	47.9	_	_	_	_	_	_	GO:0001403|invasive growth in response to glucose limitation;GO:0072488|ammonium transmembrane transport;GO:0072489|methylammonium transmembrane transport	GO:0005794|Golgi apparatus;GO:0005887|integral component of plasma membrane	GO:0015200|methylammonium transmembrane transporter activity;GO:0015398|high-affinity secondary active ammonium transmembrane transporter activity	_	_	_	m.665|CAALFM_C107210CA:1-1743(+)	complete	PF00909.18|Ammonium_transp|Ammonium Transporter Family|XM_708797.2|m.665:21-271;PF00909.18|Ammonium_transp|Ammonium Transporter Family|XM_708797.2|m.665:327-467
CAALFM_C107220WA	1629	XP_713889.1	XP_713889.1 hypothetical protein CAALFM_C107220WA [Candida albicans SC5314]	99.6	_	_	_	_	_	_	_	_	_	_	_	_	_	_	_	m.666|CAALFM_C107220WA:1-1629(+)	complete	_
CAALFM_C107230WA	927	XP_713888.1	XP_713888.1 4-nitrophenylphosphatase [Candida albicans SC5314]	99.7	sp|P19881|PNPP_YEAST	sp|P19881|PNPP_YEAST 4-nitrophenylphosphatase OS=Saccharomyces cerevisiae (strain ATCC 204508 / S288c) GN=PHO13 PE=1 SV=2	69.9	_	_	_	_	_	_	GO:0006470|protein dephosphorylation;GO:0046196|4-nitrophenol catabolic process;GO:0046838|phosphorylated carbohydrate dephosphorylation	GO:0005829|cytosol	GO:0004035|alkaline phosphatase activity;GO:0004721|phosphoprotein phosphatase activity;GO:0008967|phosphoglycolate phosphatase activity;GO:0016791|phosphatase activity	ko:K01101	E3.1.3.41	path:ko00627;path:ko01120	m.667|CAALFM_C107230WA:1-927(+)	complete	PF13344.3|Hydrolase_6|Haloacid dehalogenase-like hydrolase|XM_708795.1|m.667:21-124;PF13242.3|Hydrolase_like|HAD-hyrolase-like|XM_708795.1|m.667:225-302;PF00702.23|Hydrolase|haloacid dehalogenase-like hydrolase|XM_708795.1|m.667:19-266
CAALFM_C107240WA	555	XP_713887.1	XP_713887.1 Ypd1p [Candida albicans SC5314]	100.0	sp|Q59WC6|YPD1_CANAL	sp|Q59WC6|YPD1_CANAL Phosphorelay intermediate protein YPD1 OS=Candida albicans (strain SC5314 / ATCC MYA-2876) GN=YPD1 PE=3 SV=1	100.0	_	_	_	_	_	_	GO:0007234|osmosensory signaling via phosphorelay pathway	GO:0005634|nucleus;GO:0005829|cytosol	GO:0016772|transferase activity, transferring phosphorus-containing groups	ko:K11232	YPD1	path:ko02020;path:ko04011	m.668|CAALFM_C107240WA:1-555(+)	complete	PF01627.20|Hpt|Hpt domain|XM_708794.1|m.668:37-93
CAALFM_C107250CA	1683	XP_713886.2	XP_713886.2 dolichyl-P-Man:Man(6)GlcNAc(2)-PP-dolichol alpha-1,2-mannosyltransferase [Candida albicans SC5314]	99.3	sp|P53868|ALG9_YEAST	sp|P53868|ALG9_YEAST Alpha-1,2-mannosyltransferase ALG9 OS=Saccharomyces cerevisiae (strain ATCC 204508 / S288c) GN=ALG9 PE=1 SV=1	55.3	_	_	_	_	_	_	GO:0006486|protein glycosylation;GO:0006488|dolichol-linked oligosaccharide biosynthetic process	GO:0005783|endoplasmic reticulum;GO:0005789|endoplasmic reticulum membrane;GO:0016021|integral component of membrane	GO:0000030|mannosyltransferase activity;GO:0004376|glycolipid mannosyltransferase activity;GO:0052918|dol-P-Man:Man(8)GlcNAc(2)-PP-Dol alpha-1,2-mannosyltransferase activity;GO:0052926|dol-P-Man:Man(6)GlcNAc(2)-PP-Dol alpha-1,2-mannosyltransferase activity	ko:K03846	ALG9	path:ko00510;path:ko00513;path:ko01100	m.669|CAALFM_C107250CA:1-1683(+)	complete	PF03901.14|Glyco_transf_22|Alg9-like mannosyltransferase family|XM_708793.2|m.669:12-427
CAALFM_C107260CA	1797	XP_713885.1	XP_713885.1 hypothetical protein CAALFM_C107260CA [Candida albicans SC5314]	99.0	_	_	_	_	_	_	_	_	_	_	_	_	ko:K10736	MCM10		m.670|CAALFM_C107260CA:1-1797(+)	complete	PF09329.8|zf-primase|Primase zinc finger|XM_708792.1|m.670:296-339
CAALFM_C107270WA	2520	XP_713884.1	XP_713884.1 Golgi transport complex subunit [Candida albicans SC5314]	99.0	_	_	_	_	_	_	_	_	_	_	_	_	ko:K20290	COG3, SEC34		m.671|CAALFM_C107270WA:1-2520(+)	complete	PF04136.12|Sec34|Sec34-like family|XM_708791.1|m.671:122-270
CAALFM_C107280CA	210	XP_019330670.1	XP_019330670.1 TFIIH complex subunit [Candida albicans SC5314]	100.0	sp|P0C0X3|TFB5_CANAL	sp|P0C0X3|TFB5_CANAL RNA polymerase II transcription factor B subunit 5 OS=Candida albicans (strain SC5314 / ATCC MYA-2876) GN=TFB5 PE=3 SV=1	100.0	_	_	_	_	_	_	GO:0006289|nucleotide-excision repair;GO:0006351|transcription, DNA-templated;GO:0006355|regulation of transcription, DNA-templated	GO:0000439|transcription factor TFIIH core complex	_	ko:K10845	TTDA, GTF2H5, TFB5	path:ko03022;path:ko03420	_	_	_
CAALFM_C107310CA	83	_	_	_	_	_	_	_	_	_	_	_	_	_	_	_	_	_	_	_	_	_
CAALFM_C107320WA	64	_	_	_	_	_	_	_	_	_	_	_	_	_	_	_	_	_	_	_	_	_
[truncated: 5,560 more rows]
